# Supplementary material for: How reliable and valid is the teacher version of the Strengths and Difficulties Questionnaire in primary school children?
Source: PLoS One. 2017 Apr 28;12(4):e0176605. doi: 10.1371/journal.pone.0176605 (PMC5409073; doi:10.1371/journal.pone.0176605)
Supplement: S1 File — (XLSX) [file pone.0176605.s001.xlsx]

## Sheet: Sheet1
Volgnummer	agemos	gsl	Nationaliteit	LandvanHerkomst	Afgerondeopleidingvader	Afgerondeopleidingmoeder	PSDQ1	PSDQ2	PSDQ3	PSDQ4	PSDQ5	PSDQ6	PSDQ7	PSDQ8	PSDQ9	PSDQ10	PSDQ11	PSDQ12	PSDQ13	PSDQ14	PSDQ15	PSDQ16	PSDQ17	PSDQ18	PSDQ19	PSDQ20	PSDQ21	PSDQ22	PSDQ23	PSDQ24	PSDQ25	TSDQ1	TSDQ2	TSDQ3	TSDQ4	TSDQ5	TSDQ6	TSDQ7	TSDQ8	TSDQ9	TSDQ10	TSDQ11	TSDQ12	TSDQ13	TSDQ14	TSDQ15	TSDQ16	TSDQ17	TSDQ18
2251	80	2	0	0	MBO	LBO	2	1	2	2	0	1	2	1	2	1	2	0	0	2	1	2	2	1	1	2	1	0	1	0	1	2	0	2	2	0	0	2	1	2	0	1	0	2	2	0	2	2	0
2696	101	2	0	0	MBO	HBO	1	0	0	2	0	1	2	1	2	0	2	0	1	2	2	2	2	0	1	1	1	0	0	1	0	1	0	2	0	0	0	2	2	1	0	2	0	1	0	2	2	2	0
1953	88	2	0	0	MBO	MBO	2	2	2	2	0	0	2	2	2	2	2	0	1	2	2	2	0	0	0	1	1	0	0	1	0	2	1	2	2	0	1	2	2	2	1	2	0	2	2	1	1	2	0
2776	97	2	0	0	HBO	MBO	2	1	0	1	0	1	2	1	2	1	2	0	1	2	1	2	2	1	1	2	1	0	2	0	1	2	0	1	1	0	0	2	2	2	0	2	0	1	2	1	2	2	0
2780	104	2	0	0	Middelbaar onderwijs	HBO	1	0	2	1	2	0	1	1	2	1	2	0	1	2	2	2	2	1	1	1	1	0	0	0	1	2	0	2	1	0	1	2	1	2	0	1	0	1	1	1	2	2	0
1528	83	2	0	0	LBO	Middelbaar onderwijs	1	0	0	2	1	0	2	1	2	0	2	0	0	2	1	1	2	0	0	2	1	0	1	0	1	2	0	0	2	1	1	2	2	2	1	2	0	1	2	1	2	2	0
1820	112	2	0	0	MBO	LBO	2	0	0	2	0	1	2	1	2	0	2	0	1	2	1	1	2	0	0	1	1	0	0	0	1	2	1	2	1	1	1	2	1	1	1	1	1	1	2	1	2	2	1
1844	76	2	0	0	HBO	HBO	1	0	1	1	2	0	1	0	1	0	2	0	0	2	1	2	2	1	1	1	0	0	0	1	2	2	0	1	1	1	1	2	1	2	0	1	0	1	2	0	2	2	0
2112	107	2	0	0	MBO	MBO	2	0	2	2	1	1	2	2	2	0	2	0	1	2	1	1	2	0	1	1	1	0	0	1	2	2	0	2	2	1	1	2	2	2	0	2	0	1	2	1	1	2	0
1620	49	1	0	0	MBO	MBO	1	1	0	2	1	0	2	0	2	1	2	0	0	2	0	1	1	0	0	2	1	0	0	2	2	1	0	0	1	0	1	2	2	1	1	1	0	0	2	1	2	2	0
1825	49	1	0	0	LBO	MBO	#NULL!	#NULL!	#NULL!	#NULL!	#NULL!	#NULL!	#NULL!	#NULL!	#NULL!	#NULL!	#NULL!	#NULL!	#NULL!	#NULL!	#NULL!	#NULL!	#NULL!	#NULL!	#NULL!	#NULL!	#NULL!	#NULL!	#NULL!	#NULL!	#NULL!	0	2	0	1	0	2	1	0	0	2	0	0	2	2	2	2	1	0
1830	91	2	0	0	HBO	HBO	#NULL!	#NULL!	#NULL!	#NULL!	#NULL!	#NULL!	#NULL!	#NULL!	#NULL!	#NULL!	#NULL!	#NULL!	#NULL!	#NULL!	#NULL!	#NULL!	#NULL!	#NULL!	#NULL!	#NULL!	#NULL!	#NULL!	#NULL!	#NULL!	#NULL!	2	2	0	2	0	0	2	2	2	2	2	0	1	2	2	2	2	0
1864	87	1	0	0	HBO	LBO	2	0	1	2	0	0	1	0	2	0	2	0	0	2	2	1	2	0	1	0	1	0	0	0	1	1	1	0	1	0	1	2	2	1	2	1	0	1	1	2	2	2	0
1936	65	2	0	0	HBO	MBO	1	0	0	2	1	0	1	0	2	1	2	1	0	2	1	0	2	1	0	1	1	0	0	0	1	1	1	1	2	1	0	0	2	2	2	2	1	1	1	2	2	2	1
2023	130	1	0	0	WO	HBO	2	0	0	1	0	0	2	1	2	0	2	0	1	2	0	1	2	0	1	2	2	0	0	1	2	2	2	0	1	1	0	2	2	1	1	1	0	1	1	2	2	2	0
2261	100	1	0	0	Middelbaar onderwijs	MBO	2	2	0	2	0	0	1	0	2	2	2	0	0	1	2	2	2	0	1	2	0	0	0	2	1	2	2	0	1	2	1	2	1	2	1	2	0	1	2	2	2	2	0
2840	67	2	0	0	HBO	HBO	2	1	2	0	2	2	1	0	0	0	0	2	2	1	0	2	2	0	0	0	1	0	0	2	2	1	0	0	2	0	1	2	1	0	1	0	0	1	2	0	2	2	0
1788	112	1	0	0	MBO	MBO	2	1	0	2	0	0	2	0	2	1	2	0	0	2	0	0	1	2	0	2	1	2	0	0	2	1	2	2	2	2	0	1	2	2	1	1	1	1	1	0	0	2	0
1798	103	2	0	0	HBO	LBO	2	0	1	2	0	0	2	0	2	0	2	0	0	2	1	0	2	0	0	2	2	0	0	0	2	2	0	2	2	0	0	2	2	2	0	2	0	0	2	0	0	2	0
1821	111	2	0		WO	HBO	2	1	1	2	0	0	2	1	2	1	2	0	0	2	0	0	2	0	1	2	2	0	0	0	2	2	1	1	2	1	1	2	1	2	1	2	1	1	2	1	1	2	1
1832	81	1	0	0	HBO	HBO	#NULL!	#NULL!	#NULL!	#NULL!	#NULL!	#NULL!	#NULL!	#NULL!	#NULL!	#NULL!	#NULL!	#NULL!	#NULL!	#NULL!	#NULL!	#NULL!	#NULL!	#NULL!	#NULL!	#NULL!	#NULL!	#NULL!	#NULL!	#NULL!	#NULL!	2	1	1	2	0	0	2	1	2	1	1	0	1	2	1	1	2	0
1841	50	2	0	0	HBO	HBO	2	0	1	2	0	0	2	0	2	0	2	0	0	2	0	0	2	0	0	2	2	0	0	0	2	2	0	1	2	0	0	2	0	1	0	2	0	1	2	1	2	2	0
1843	63	1	0	0	Middelbaar onderwijs	HBO	2	1	2	1	0	1	2	1	2	1	2	0	0	2	1	2	2	0	0	2	2	0	0	2	1	2	0	1	2	0	1	2	2	1	0	2	0	1	2	0	1	2	0
1875	53	2	9	9	9	9	#NULL!	#NULL!	#NULL!	#NULL!	#NULL!	#NULL!	#NULL!	#NULL!	#NULL!	#NULL!	#NULL!	#NULL!	#NULL!	#NULL!	#NULL!	#NULL!	#NULL!	#NULL!	#NULL!	#NULL!	#NULL!	#NULL!	#NULL!	#NULL!	#NULL!	2	0	1	2	0	1	1	0	0	0	2	0	1	2	0	2	2	0
1896	63	1	0	0	HBO	HBO	2	0	1	2	0	2	2	1	2	0	1	0	0	2	1	2	2	0	1	2	2	0	2	1	1	1	0	1	1	0	0	2	1	1	0	2	0	0	1	0	1	2	0
1952	93	2	0	0	MBO	MBO	1	0	0	2	0	0	1	0	2	0	2	0	0	2	1	1	2	0	0	1	1	0	0	0	1	2	0	0	2	0	0	2	1	2	0	2	0	1	2	1	2	2	0
2167	58	1	0	0	MBO	LBO	#NULL!	#NULL!	#NULL!	#NULL!	#NULL!	#NULL!	#NULL!	#NULL!	#NULL!	#NULL!	#NULL!	#NULL!	#NULL!	#NULL!	#NULL!	#NULL!	#NULL!	#NULL!	#NULL!	#NULL!	#NULL!	#NULL!	#NULL!	#NULL!	#NULL!	1	0	0	1	0	1	2	0	1	0	1	0	1	2	0	2	1	0
2326	72	1	0	0	LBO	MBO	2	1	2	2	1	0	2	0	2	1	2	0	0	2	1	0	2	0	1	1	1	0	0	0	0	2	0	0	2	0	0	2	1	2	0	1	0	1	2	1	2	2	0
2366	99	2	0	0	WO	WO	2	0	0	1	0	0	2	2	1	0	2	0	1	2	0	0	2	0	0	2	2	0	0	0	2	2	0	0	2	0	0	2	2	2	0	2	0	2	2	0	0	2	0
1530	82	1	9	9	9	9	#NULL!	#NULL!	#NULL!	#NULL!	#NULL!	#NULL!	#NULL!	#NULL!	#NULL!	#NULL!	#NULL!	#NULL!	#NULL!	#NULL!	#NULL!	#NULL!	#NULL!	#NULL!	#NULL!	#NULL!	#NULL!	#NULL!	#NULL!	#NULL!	#NULL!	2	0	0	2	0	0	2	1	1	0	2	0	0	2	2	2	2	0
1598	108	1	0	0	HBO	MBO	0	1	2	2	1	2	2	0	0	1	2	0	0	2	1	1	1	0	0	0	1	0	0	0	1	1	1	1	2	0	2	2	1	1	2	1	0	0	2	2	1	2	0
1614	66	2	0	0	HBO	HBO	2	2	1	2	1	2	1	1	1	2	2	0	1	2	2	2	2	0	0	0	1	0	0	2	0	2	1	0	2	0	1	0	0	2	2	2	0	0	2	2	2	2	0
1631	79	2	0	0	WO	HBO	2	1	0	2	0	0	2	0	2	0	2	0	0	2	0	0	2	0	0	1	1	0	0	0	1	2	1	1	2	0	1	2	1	2	0	2	0	0	2	1	1	2	0
1637	86	1	0	0	HBO	MBO	1	0	0	0	0	1	2	0	1	2	2	0	0	1	1	1	1	0	0	1	1	0	1	0	0	1	2	0	1	1	1	1	0	1	2	1	0	1	1	1	2	1	0
1648	122	2	0	0	MBO	HBO	2	1	1	2	0	1	2	2	2	0	2	0	1	1	0	2	2	1	1	2	2	0	0	0	2	2	0	1	2	0	1	2	1	2	0	2	0	0	2	0	1	2	0
1796	102	1	0	0	MBO	MBO	2	0	0	2	1	2	2	1	2	1	1	0	1	2	2	1	2	0	0	1	1	0	0	1	0	2	0	0	0	0	0	2	1	2	0	2	0	0	2	2	2	2	0
1811	99	1	0	0	WO	MBO	1	2	0	2	0	2	1	1	1	2	2	1	0	1	2	2	2	0	1	1	0	0	0	1	0	1	2	1	1	0	2	2	0	0	2	2	0	0	1	2	2	2	0
1836	120	2	0	0	MBO	MBO	2	0	0	2	0	0	2	0	2	0	2	0	0	2	0	0	2	0	0	2	2	0	0	0	2	2	2	2	2	0	1	2	0	2	0	2	0	0	2	0	1	2	0
1937	69	1	Belg	0	9	MBO	1	1	0	2	0	0	2	0	2	1	2	0	0	2	1	0	2	0	0	1	1	0	0	0	1	0	1	1	2	2	2	1	0	2	1	2	2	0	1	2	2	0	0
1945	73	1	0	0	WO	HBO	2	1	2	2	0	0	2	0	2	1	2	0	0	2	1	0	2	0	0	2	2	0	0	0	2	2	0	0	2	1	1	2	1	2	1	2	0	1	2	0	1	2	0
2036	73	1	0	0	MBO	MBO	#NULL!	#NULL!	#NULL!	#NULL!	#NULL!	#NULL!	#NULL!	#NULL!	#NULL!	#NULL!	#NULL!	#NULL!	#NULL!	#NULL!	#NULL!	#NULL!	#NULL!	#NULL!	#NULL!	#NULL!	#NULL!	#NULL!	#NULL!	#NULL!	#NULL!	2	1	1	2	0	0	2	1	2	1	2	0	1	2	1	1	2	0
2100	54	2	0	0	HBO	HBO	2	1	0	2	0	0	2	0	2	0	2	0	0	2	0	1	2	0	0	1	1	0	0	0	2	2	0	0	2	0	0	2	0	2	0	2	0	1	2	0	2	2	0
2260	113	1	0	0	MBO	MBO	1	0	1	1	1	1	1	2	1	1	1	0	1	1	0	1	2	0	2	1	1	0	2	1	2	2	0	2	1	0	1	2	1	1	0	0	1	0	1	0	1	1	0
2325	63	1	0	0	LBO	MBO	#NULL!	#NULL!	#NULL!	#NULL!	#NULL!	#NULL!	#NULL!	#NULL!	#NULL!	#NULL!	#NULL!	#NULL!	#NULL!	#NULL!	#NULL!	#NULL!	#NULL!	#NULL!	#NULL!	#NULL!	#NULL!	#NULL!	#NULL!	#NULL!	#NULL!	1	0	0	2	1	0	2	1	0	0	2	0	0	2	1	2	1	0
2327	71	2	0	0	HBO	MBO	2	0	1	2	0	0	2	0	2	0	2	0	0	2	0	0	2	0	0	2	2	0	0	0	2	2	0	2	2	0	2	2	0	2	0	2	0	2	2	0	0	2	0
2329	64	2	0	0	WO	WO	2	0	1	2	1	0	2	1	2	0	2	0	0	2	1	2	2	0	1	2	2	0	0	0	2	2	0	0	1	0	0	2	1	1	0	1	0	0	2	0	2	2	0
2781	111	1	0	0	HBO	HBO	2	0	1	2	0	1	2	1	2	1	2	0	0	2	0	0	1	0	0	1	1	0	0	0	2	2	0	0	2	0	1	2	1	2	0	2	0	1	2	0	1	2	0
2787	126	1	0	0	LBO	Middelbaar onderwijs	2	2	0	1	1	1	2	1	2	2	2	0	1	2	2	1	2	2	0	1	1	1	1	0	2	0	2	0	2	0	2	2	1	0	2	0	0	0	1	2	2	2	0
2835	83	2	0	0	MBO	Middelbaar onderwijs	2	0	0	2	0	0	2	1	2	0	2	0	0	2	0	1	2	0	1	2	2	0	0	0	2	2	0	1	2	0	1	2	0	2	0	1	0	0	2	0	2	2	0
1510	54	2	0	0	LBO	Middelbaar onderwijs	2	1	0	2	0	0	2	0	2	0	2	0	0	2	0	0	2	0	0	2	2	0	1	0	2	2	0	1	2	0	1	2	0	2	0	1	0	0	2	0	1	2	0
1515	60	1	0	9	9	9	#NULL!	#NULL!	#NULL!	#NULL!	#NULL!	#NULL!	#NULL!	#NULL!	#NULL!	#NULL!	#NULL!	#NULL!	#NULL!	#NULL!	#NULL!	#NULL!	#NULL!	#NULL!	#NULL!	#NULL!	#NULL!	#NULL!	#NULL!	#NULL!	#NULL!	0	2	0	0	0	0	0	0	0	2	1	1	0	0	2	2	0	2
1602	123	2	0	0	MBO	Middelbaar onderwijs	2	0	1	1	1	0	0	1	2	0	2	0	1	2	1	1	2	0	1	2	1	0	0	1	1	2	0	2	0	0	0	2	1	2	0	2	0	0	2	0	0	2	0
1613	73	1	0	0	HBO	HBO	0	0	0	2	0	1	2	0	1	1	1	0	0	1	1	1	1	0	0	1	2	0	0	0	1	2	0	0	2	0	2	2	1	2	0	1	0	0	2	0	1	2	0
1629	76	1	0	Hong-Kong	MBO	MBO	1	1	0	1	0	0	2	0	2	0	1	0	0	1	1	0	2	0	1	1	1	0	0	0	1	1	1	0	0	0	0	1	0	2	1	1	2	1	1	1	1	1	0
1635	88	2	0	0	HBO	HBO	2	0	1	2	0	0	2	1	2	1	2	0	0	2	0	2	2	0	0	2	2	0	0	1	2	2	0	0	2	0	0	2	0	2	0	2	0	0	2	0	1	2	0
1642	108	1	0	0	WO	MBO	2	0	0	2	0	1	2	0	1	0	2	0	0	2	0	0	2	0	0	1	1	2	0	0	2	2	1	0	2	0	0	2	1	1	0	2	0	1	2	0	1	1	0
1780	51	2	0	0	HBO	HBO	2	1	0	2	1	0	2	0	2	0	2	0	0	2	1	1	1	0	0	1	1	0	0	1	2	2	0	0	2	0	1	2	1	2	1	2	0	0	2	0	2	2	0
1799	98	2	0	0	HBO	HBO	1	2	1	1	2	1	0	2	2	2	1	0	2	1	2	2	2	0	1	1	1	0	2	1	2	1	0	0	1	0	1	2	1	1	0	1	0	0	1	0	1	1	0
1813	111	1	0		WO	WO	1	1	0	2	0	1	2	0	1	1	1	0	0	1	1	0	2	0	0	0	2	0	0	0	1	1	1	0	0	0	2	2	1	1	2	0	0	0	1	1	2	1	0
1816	113	1	0	0	MBO	MBO	2	0	0	1	0	0	2	0	1	1	2	0	0	2	1	0	2	0	0	2	2	0	9	0	1	2	0	1	2	0	0	2	1	2	0	2	0	0	2	1	1	2	0
1831	84	2	0	0	MBO	MBO	#NULL!	#NULL!	#NULL!	#NULL!	#NULL!	#NULL!	#NULL!	#NULL!	#NULL!	#NULL!	#NULL!	#NULL!	#NULL!	#NULL!	#NULL!	#NULL!	#NULL!	#NULL!	#NULL!	#NULL!	#NULL!	#NULL!	#NULL!	#NULL!	#NULL!	1	0	0	2	0	0	0	1	0	1	2	1	0	1	0	1	0	1
1895	52	2	0	0	9	9	#NULL!	#NULL!	#NULL!	#NULL!	#NULL!	#NULL!	#NULL!	#NULL!	#NULL!	#NULL!	#NULL!	#NULL!	#NULL!	#NULL!	#NULL!	#NULL!	#NULL!	#NULL!	#NULL!	#NULL!	#NULL!	#NULL!	#NULL!	#NULL!	#NULL!	2	0	0	1	0	0	2	0	1	0	2	0	1	2	1	1	2	0
1948	81	1	0	0	HBO	MBO	1	2	0	2	0	0	2	0	1	2	2	0	0	2	1	0	2	0	0	1	1	0	0	0	1	1	2	0	1	1	0	1	1	1	2	2	0	1	1	2	9	2	0
1949	83	1	0	0	Middelbaar onderwijs	MBO	2	0	1	2	1	0	2	0	2	0	2	0	0	2	0	1	2	0	0	2	2	0	0	0	2	1	0	0	1	0	2	2	0	1	0	1	0	0	2	0	2	2	0
2022	114	2	0	0	HBO	MBO	1	1	0	2	0	0	2	0	1	1	2	0	0	2	1	2	2	0	0	1	2	0	0	0	1	2	0	0	2	0	0	2	1	2	0	2	0	1	2	0	1	2	0
2034	64	2	0	0	Middelbaar onderwijs	Middelbaar onderwijs	2	0	0	1	1	1	2	2	2	0	2	0	0	2	0	1	2	0	1	2	2	0	0	1	2	2	0	0	2	0	1	2	1	1	0	1	0	0	2	0	1	2	0
2092	64	2	0	0	WO	HBO	2	0	0	2	0	0	1	0	2	0	2	0	0	2	0	0	2	0	0	2	2	0	0	0	2	2	0	0	2	0	0	2	0	2	0	2	0	0	2	0	1	2	0
2099	74	2	0	0	MBO	MBO	2	0	0	2	0	0	2	1	2	1	2	0	0	2	1	1	2	0	1	2	1	0	0	0	1	2	0	1	2	0	0	2	0	2	1	2	0	0	2	1	1	2	0
2252	78	1	0	0	HBO	MBO	2	1	0	2	0	0	2	0	2	1	2	0	0	2	2	0	2	0	0	2	1	0	0	0	0	2	0	0	1	0	1	2	2	2	0	1	0	1	2	2	0	2	0
2320	51	2	0	0	LBO	HBO	1	1	1	1	0	0	0	1	2	1	1	1	1	1	1	1	2	1	1	2	1	1	1	1	0	0	2	0	0	2	1	1	0	1	2	0	0	0	0	2	2	1	0
2333	84	2	0	0	HBO	MBO	2	0	1	2	0	1	2	0	2	0	2	0	1	2	0	1	2	0	0	2	2	0	0	2	2	2	0	1	2	0	0	2	1	2	0	2	0	1	2	0	0	2	0
2414	66	2	0	0	Middelbaar onderwijs	MBO	1	0	0	2	0	0	2	0	1	0	1	0	0	1	0	2	1	0	0	1	2	0	0	0	2	2	0	0	2	0	0	2	0	2	0	2	0	0	2	1	2	2	0
2446	65	2	0	0	MBO	HBO	2	0	1	2	0	0	2	0	1	0	1	0	0	2	0	1	2	0	0	0	2	0	0	0	2	2	2	2	2	0	2	2	1	2	0	2	0	0	2	0	0	2	0
2453	97	2	0	0	HBO	9	1	2	2	2	1	0	1	1	2	2	2	0	0	2	2	1	2	0	0	1	1	0	0	1	0	1	2	1	1	0	0	0	0	1	2	2	0	0	1	2	2	1	1
2534	119	2	0	0	9	Middelbaar onderwijs	1	2	2	1	1	0	2	2	1	1	1	1	1	1	2	1	2	0	1	1	1	0	1	1	0	2	0	0	2	0	0	2	2	2	0	2	0	0	2	0	1	2	0
2701	120	2	0	0	LBO	LBO	2	0	0	2	0	0	1	0	1	0	2	0	0	2	1	1	2	0	0	1	1	0	0	0	1	2	0	0	2	0	2	2	1	1	0	1	0	0	2	0	1	2	0
1514	60	2	0	0	LBO	MBO	2	0	0	2	1	0	1	0	2	0	2	0	0	2	0	0	2	0	0	0	1	0	0	0	2	1	2	1	0	0	0	0	0	0	1	2	0	1	2	1	0	1	0
1516	71	2	0	0	HBO	Middelbaar onderwijs	2	0	0	2	0	1	2	0	2	1	2	0	0	0	0	1	2	0	0	2	2	0	0	0	2	2	0	0	2	0	2	2	0	2	0	1	0	0	2	0	1	2	0
1517	67	1	0	0	MBO	MBO	2	0	0	2	1	0	1	0	2	0	2	0	0	2	1	0	2	0	0	2	1	0	0	0	1	1	1	0	0	2	0	1	2	2	1	2	1	0	1	1	0	2	0
1529	76	2	0	0	MBO	MBO	1	1	0	2	0	0	2	0	2	1	2	0	0	2	1	1	2	0	0	2	1	0	0	0	1	2	2	0	2	0	0	2	0	2	1	2	0	0	2	1	1	2	0
1531	91	2	0	0	HBO	MBO	2	0	0	2	0	0	2	0	2	0	2	0	0	2	0	0	2	0	0	2	2	0	0	0	2	2	0	1	2	0	0	2	1	2	0	2	0	0	2	0	0	2	0
1532	101	1	0	0	MBO	MBO	1	0	0	1	0	1	2	1	1	0	2	0	0	2	0	1	2	0	1	1	1	0	0	0	2	2	0	0	2	0	0	2	1	2	0	2	0	0	2	0	1	2	0
1593	97	1	0	0	WO	HBO	2	1	0	2	0	1	2	0	2	0	2	0	0	2	2	1	2	0	0	1	1	0	0	0	1	2	1	2	2	0	0	2	0	1	1	2	0	0	2	1	0	2	0
1597	108	1	0	0	Middelbaar onderwijs	Middelbaar onderwijs	2	0	0	0	0	1	2	0	2	0	0	0	0	2	0	2	2	0	0	2	2	0	0	1	2	2	0	0	2	0	0	2	1	2	0	2	0	1	2	0	0	2	0
1601	106	2	0	0	Middelbaar onderwijs	LBO	2	1	0	2	0	0	2	0	2	0	2	0	0	2	0	0	2	0	0	2	1	0	0	0	2	2	0	1	2	0	0	2	1	2	0	2	0	0	2	0	0	2	0
1624	62	2	0	0	MBO	LBO	2	0	1	2	0	0	2	0	2	0	2	0	0	2	0	1	2	0	0	2	2	0	1	0	2	2	0	0	2	0	0	2	0	2	0	2	0	0	2	0	1	2	0
1626	74	1	0	0	MBO	HBO	2	0	0	1	0	0	2	0	2	0	0	0	0	2	1	1	2	0	0	2	1	0	0	0	2	2	0	0	2	0	1	2	0	2	0	1	0	0	2	0	1	2	0
1636	90	1	0	0	MBO	MBO	1	2	1	1	0	2	1	0	1	1	1	0	1	2	2	0	2	0	1	1	1	0	0	0	0	1	0	0	1	0	2	1	1	0	0	0	0	0	1	1	1	1	0
1643	123	2	0	0	MBO	HBO	2	2	1	1	1	1	1	2	1	1	2	1	1	1	1	2	2	0	1	1	2	0	0	2	1	2	0	0	2	0	0	2	1	2	0	2	0	0	2	0	1	2	0
1650	123	1	0	0	HBO	MBO	2	1	0	1	1	0	1	1	2	0	2	0	0	2	1	1	2	1	0	2	1	0	0	0	1	2	0	0	2	0	0	2	1	2	0	2	0	0	2	1	1	2	0
1659	50	1	0	0	MBO	WO	2	0	1	2	0	0	2	0	1	0	2	0	0	2	0	1	2	0	0	9	2	0	0	0	9	2	0	0	2	0	0	2	1	2	0	2	0	0	2	0	1	2	0
1667	66	2	0	0	MBO	HBO	2	2	0	2	1	0	1	0	2	2	2	0	0	2	2	0	2	1	1	2	0	0	0	0	0	1	2	0	1	0	0	1	0	2	2	2	0	0	2	2	2	2	0
1771	55	2	0	0	HBO	MBO	1	0	0	2	0	0	2	0	2	0	2	0	0	2	0	0	2	0	0	1	2	0	0	0	2	2	1	0	2	0	0	2	0	1	1	2	0	0	2	1	1	2	0
1774	71	2	0	0	MBO	HBO	2	1	0	2	0	0	2	0	2	0	2	0	0	2	1	0	2	0	0	2	2	0	1	0	2	2	2	0	2	1	0	1	0	2	2	2	1	2	2	2	0	2	0
1791	120	2	0	0	HBO	HBO	2	1	0	1	0	1	2	0	1	0	2	0	0	2	0	0	2	0	1	2	1	0	1	0	2	2	0	0	2	0	2	2	1	2	0	0	0	1	1	0	0	2	0
1795	99	1	0	0	9	9	#NULL!	#NULL!	#NULL!	#NULL!	#NULL!	#NULL!	#NULL!	#NULL!	#NULL!	#NULL!	#NULL!	#NULL!	#NULL!	#NULL!	#NULL!	#NULL!	#NULL!	#NULL!	#NULL!	#NULL!	#NULL!	#NULL!	#NULL!	#NULL!	#NULL!	0	1	0	1	0	0	1	0	1	2	1	1	0	2	2	2	1	0
1802	91	1	9	9	9	9	#NULL!	#NULL!	#NULL!	#NULL!	#NULL!	#NULL!	#NULL!	#NULL!	#NULL!	#NULL!	#NULL!	#NULL!	#NULL!	#NULL!	#NULL!	#NULL!	#NULL!	#NULL!	#NULL!	#NULL!	#NULL!	#NULL!	#NULL!	#NULL!	#NULL!	2	0	0	2	0	1	2	0	2	0	1	0	0	2	1	2	2	0
1810	97	2	0	0	HBO	MBO	2	1	1	2	0	1	2	1	2	1	2	0	0	2	2	1	2	0	2	2	1	0	0	0	2	1	0	1	2	0	0	1	0	2	2	0	0	0	2	0	1	2	1
1829	91	1	0	0	HBO	HBO	#NULL!	#NULL!	#NULL!	#NULL!	#NULL!	#NULL!	#NULL!	#NULL!	#NULL!	#NULL!	#NULL!	#NULL!	#NULL!	#NULL!	#NULL!	#NULL!	#NULL!	#NULL!	#NULL!	#NULL!	#NULL!	#NULL!	#NULL!	#NULL!	#NULL!	2	0	0	2	0	1	2	0	2	1	2	0	0	2	2	1	2	0
1855	106	2	0	0	HBO	HBO	2	0	0	2	0	0	2	0	2	0	2	0	0	2	0	0	2	0	0	2	2	0	0	0	2	2	0	0	2	0	0	2	1	2	0	2	0	1	2	0	0	2	0
1857	114	1	0	0	Middelbaar onderwijs	MBO	2	1	1	2	0	0	2	0	2	1	2	0	0	2	0	0	2	0	0	1	1	0	0	0	2	2	0	0	2	0	0	2	0	2	0	2	0	2	2	0	0	2	0
1876	70	2	0	0	HBO	HBO	2	0	0	2	0	0	1	0	1	0	2	0	0	2	0	0	2	1	0	2	2	0	0	0	2	2	0	0	1	0	1	2	0	2	0	2	0	0	2	1	1	2	0
1890	57	2	0	0	MBO	MBO	1	1	0	1	1	0	1	0	1	1	2	1	0	2	0	1	1	1	0	1	1	0	0	0	1	2	0	1	2	0	0	2	0	2	0	2	0	0	2	0	1	2	0
2016	115	1	0	0	LBO	MBO	1	2	0	2	1	0	0	0	2	2	2	0	0	1	2	1	2	0	0	2	2	0	0	0	0	1	1	1	1	0	1	2	1	2	1	1	1	0	2	2	0	2	0
2111	103	1	0	0	9	LBO	1	1	1	0	1	0	1	0	0	0	1	0	0	2	2	2	1	1	0	2	0	0	1	1	2	2	0	0	2	0	1	2	1	2	0	1	0	0	1	0	0	2	0
2117	104	1	0	0	LBO	MBO	2	1	0	2	1	0	2	2	2	0	1	0	1	1	1	1	2	0	0	2	2	0	1	1	1	2	0	0	2	0	1	2	0	1	0	2	0	0	1	1	1	2	0
2118	97	2	0	0	HBO	MBO	2	0	0	2	0	1	2	0	2	0	2	0	0	2	0	0	2	0	0	1	1	0	0	0	0	0	1	2	1	0	0	1	0	1	1	2	0	0	1	1	0	0	0
2121	96	1	0	0	MBO	MBO	1	1	0	2	0	0	1	0	2	0	2	1	2	2	0	0	1	0	0	1	1	0	0	0	1	1	1	0	2	0	0	1	0	2	0	2	1	2	2	0	0	0	0
2123	89	1	0	0	Middelbaar onderwijs	Middelbaar onderwijs	#NULL!	#NULL!	#NULL!	#NULL!	#NULL!	#NULL!	#NULL!	#NULL!	#NULL!	#NULL!	#NULL!	#NULL!	#NULL!	#NULL!	#NULL!	#NULL!	#NULL!	#NULL!	#NULL!	#NULL!	#NULL!	#NULL!	#NULL!	#NULL!	#NULL!	1	0	0	2	0	0	2	0	1	0	1	0	2	1	0	0	2	0
2124	82	2	0	0	MBO	MBO	2	0	0	2	0	0	1	0	2	0	1	0	0	2	0	0	2	0	0	1	2	0	0	0	2	2	0	0	2	0	9	2	0	2	0	9	0	0	2	0	1	2	0
2249	80	1	0	0	Middelbaar onderwijs	HBO	2	0	0	1	0	1	2	0	2	0	2	0	0	2	1	0	2	0	0	1	2	0	0	0	2	1	0	0	2	0	0	2	2	1	0	2	1	0	2	2	0	2	0
2250	84	2	0	0	MBO	LBO	2	1	0	2	0	0	2	0	2	0	1	0	0	2	2	1	2	0	1	2	1	0	0	0	1	2	1	0	2	0	0	2	0	2	1	2	0	0	2	1	1	2	0
2324	70	1	0	0	WO	HBO	1	1	0	1	0	1	2	0	1	1	2	0	0	2	1	0	2	0	0	2	1	0	0	0	1	1	2	0	0	1	1	1	0	1	2	1	0	0	2	1	1	2	0
2328	61	1	0	0	MBO	MBO	#NULL!	#NULL!	#NULL!	#NULL!	#NULL!	#NULL!	#NULL!	#NULL!	#NULL!	#NULL!	#NULL!	#NULL!	#NULL!	#NULL!	#NULL!	#NULL!	#NULL!	#NULL!	#NULL!	#NULL!	#NULL!	#NULL!	#NULL!	#NULL!	#NULL!	1	2	0	2	0	0	2	0	2	2	2	0	0	2	1	2	2	0
2334	76	2	0	0	MBO	MBO	1	1	0	2	0	1	1	1	2	1	2	1	1	1	1	1	2	0	0	2	1	0	0	0	1	0	2	0	0	0	0	1	0	2	2	1	0	0	1	2	2	2	1
2528	98	2	0	0	MBO	Middelbaar onderwijs	2	0	1	2	0	1	2	1	1	0	2	0	1	2	0	1	2	1	1	2	2	0	1	0	2	2	0	0	2	0	0	2	1	2	0	2	0	0	2	0	1	2	0
2538	115	2	0	0	9	9	2	2	1	2	0	2	2	0	2	1	2	0	0	2	0	0	2	0	0	2	1	0	0	0	2	2	0	0	2	0	0	2	0	2	0	2	0	0	2	0	0	2	0
2684	75	1	0	0	Middelbaar onderwijs	MBO	1	0	0	2	2	0	1	0	1	0	2	1	0	1	1	1	2	1	0	1	1	0	0	0	1	1	1	0	1	2	1	1	0	2	1	1	2	1	1	2	1	1	0
2715	67	2	0	0	WO	HBO	2	1	1	2	1	0	2	0	2	1	2	0	1	2	0	0	2	0	0	2	2	0	0	0	2	2	0	2	1	0	0	2	0	2	0	2	0	0	2	0	0	2	0
2725	84	1	0	0	WO	WO	2	0	0	2	0	2	2	1	1	0	1	0	0	2	0	0	2	0	0	1	2	0	1	0	2	1	0	0	2	0	2	2	1	1	0	0	0	0	2	0	0	2	0
2732	80	1	0	0	MBO	LBO	0	2	0	1	0	2	0	1	0	2	1	0	0	2	2	1	1	1	0	1	1	0	1	1	0	0	2	0	0	0	1	0	0	0	1	0	0	0	2	2	1	0	0
2777	104	1	9	9	9	9	#NULL!	#NULL!	#NULL!	#NULL!	#NULL!	#NULL!	#NULL!	#NULL!	#NULL!	#NULL!	#NULL!	#NULL!	#NULL!	#NULL!	#NULL!	#NULL!	#NULL!	#NULL!	#NULL!	#NULL!	#NULL!	#NULL!	#NULL!	#NULL!	#NULL!	0	1	0	1	0	1	2	1	1	1	1	0	0	1	2	1	2	0
2778	99	2	9	9	9	9	#NULL!	#NULL!	#NULL!	#NULL!	#NULL!	#NULL!	#NULL!	#NULL!	#NULL!	#NULL!	#NULL!	#NULL!	#NULL!	#NULL!	#NULL!	#NULL!	#NULL!	#NULL!	#NULL!	#NULL!	#NULL!	#NULL!	#NULL!	#NULL!	#NULL!	2	0	1	1	0	1	2	0	1	0	2	0	1	2	0	0	2	0
2779	111	1	Marrokaans	0	LBO	Geen	1	2	0	1	1	1	1	1	1	2	0	0	1	1	1	1	1	0	1	1	1	0	1	1	1	2	0	1	2	0	0	2	0	2	0	2	0	1	2	0	0	2	0
2784	128	1	9	9	9	9	#NULL!	#NULL!	#NULL!	#NULL!	#NULL!	#NULL!	#NULL!	#NULL!	#NULL!	#NULL!	#NULL!	#NULL!	#NULL!	#NULL!	#NULL!	#NULL!	#NULL!	#NULL!	#NULL!	#NULL!	#NULL!	#NULL!	#NULL!	#NULL!	#NULL!	2	1	0	2	0	2	2	0	2	1	2	0	0	1	0	1	2	0
2834	91	1	0	0	WO	WO	2	1	0	2	0	0	2	0	2	0	2	0	0	2	2	0	2	0	0	2	1	0	0	2	1	2	1	1	2	0	0	2	0	1	1	2	0	0	2	1	1	2	0
2837	56	2	0	0	MBO	Middelbaar onderwijs	2	1	1	2	0	0	2	1	2	1	2	0	1	2	0	2	2	0	1	2	1	0	0	1	2	2	0	0	2	0	0	2	1	2	1	0	0	0	2	1	1	2	0
1509	58	1	0	0	MBO	MBO	2	0	0	2	0	0	2	0	2	1	2	0	0	2	1	1	2	0	0	1	1	0	0	0	1	2	0	0	2	0	0	2	0	2	0	2	0	0	2	0	0	2	0
1511	51	2	0	0	MBO	MBO	2	0	0	2	0	0	2	0	2	1	1	0	0	2	1	2	2	0	0	2	2	0	0	0	1	2	0	0	2	1	0	2	0	2	0	2	0	1	2	0	0	2	0
1519	74	1	0	0	HBO	MBO	2	2	2	2	1	0	2	0	2	2	2	0	0	2	2	1	2	0	0	2	1	0	0	0	1	2	2	0	2	0	2	2	0	2	2	2	0	0	2	2	1	2	0
1590	87	1	0	0	HBO	HBO	2	2	1	2	0	0	2	0	1	2	2	0	0	2	1	0	2	0	0	2	1	0	0	0	2	2	0	1	2	0	0	2	0	2	0	2	0	0	2	0	0	2	0
1610	54	1	0	0	9	9	#NULL!	#NULL!	#NULL!	#NULL!	#NULL!	#NULL!	#NULL!	#NULL!	#NULL!	#NULL!	#NULL!	#NULL!	#NULL!	#NULL!	#NULL!	#NULL!	#NULL!	#NULL!	#NULL!	#NULL!	#NULL!	#NULL!	#NULL!	#NULL!	#NULL!	1	1	0	1	0	0	1	0	1	1	2	1	0	1	1	1	1	1
1615	62	1	0	0	MBO	MBO	1	0	1	2	1	0	2	0	2	0	2	0	0	2	0	0	2	0	0	2	2	0	1	0	1	0	0	1	0	0	0	2	0	1	1	1	0	0	2	1	0	1	0
1616	65	1	0	0	HBO	MBO	2	1	0	2	1	1	2	0	1	0	2	0	0	2	2	1	2	0	0	0	1	1	1	0	0	2	0	0	1	0	0	0	0	1	0	1	0	0	0	1	1	2	0
1617	65	1	0	0	HBO	MBO	1	1	0	2	1	0	1	0	1	0	2	0	0	0	1	0	2	0	0	1	0	0	0	0	1	2	2	0	1	0	0	2	0	1	2	2	0	0	2	1	1	1	0
1618	69	1	0	0	MBO	MBO	2	1	0	2	1	0	2	0	2	0	2	0	0	2	1	0	2	0	0	2	2	0	0	0	2	1	2	0	1	0	0	1	0	1	2	1	2	0	0	2	1	0	0
1632	88	1	0	0	MBO	MBO	1	0	0	2	0	1	0	0	1	0	0	0	0	0	1	0	1	0	0	1	1	0	0	0	1	2	1	0	1	0	0	2	0	1	1	2	0	0	2	2	1	1	0
1649	119	1	0	0	MBO	MBO	1	1	0	1	0	1	2	1	1	1	2	1	0	1	1	1	2	0	0	1	0	0	0	0	1	2	1	0	2	0	0	2	0	1	1	2	1	0	2	1	1	1	0
1651	110	1	0	0	HBO	WO	1	0	2	1	1	2	1	1	0	1	2	0	0	1	0	2	1	0	0	0	1	0	0	1	0	2	0	0	2	0	0	2	0	1	0	2	0	0	2	0	1	2	0
1773	52	1	0	0	MBO	MBO	2	0	0	2	0	0	2	0	2	0	2	0	0	2	0	0	2	0	0	2	0	0	0	0	2	1	2	0	1	0	0	1	0	0	2	1	1	0	2	2	1	1	0
1790	118	2	0	0	MBO	MBO	2	0	1	1	2	0	2	0	2	0	2	0	0	2	1	1	2	1	0	2	1	0	0	0	1	2	0	0	2	0	0	2	0	2	0	2	0	0	2	0	1	2	0
1792	107	2	0	0	LBO	Middelbaar onderwijs	2	0	0	2	1	0	2	0	2	0	2	0	0	2	0	1	2	0	0	2	1	0	0	1	2	2	0	0	2	0	0	2	0	2	0	2	0	0	2	1	1	2	0
1794	106	2	0	0	HBO	HBO	2	0	2	2	0	0	2	1	2	0	2	0	0	2	0	1	2	1	0	2	2	0	0	0	2	2	0	0	2	0	0	2	0	2	0	2	0	1	2	0	0	2	0
1814	105	1	0	0	WO	HBO	2	0	0	2	0	1	2	0	1	0	2	0	0	2	0	1	2	0	0	1	2	0	0	0	2	2	1	0	2	0	0	2	0	2	1	2	0	0	2	1	1	2	0
1817	93	2	0	0	MBO	MBO	2	0	0	2	0	0	2	0	2	0	2	0	0	2	0	0	2	0	0	2	2	0	0	0	2	2	0	1	2	0	2	2	0	2	0	2	0	0	2	0	0	2	0
1823	75	1	0	0	MBO	HBO	#NULL!	#NULL!	#NULL!	#NULL!	#NULL!	#NULL!	#NULL!	#NULL!	#NULL!	#NULL!	#NULL!	#NULL!	#NULL!	#NULL!	#NULL!	#NULL!	#NULL!	#NULL!	#NULL!	#NULL!	#NULL!	#NULL!	#NULL!	#NULL!	#NULL!	2	1	0	2	0	1	2	0	2	1	2	0	0	2	1	1	2	0
1838	71	1	0	0	HBO	HBO	1	1	0	1	0	0	1	0	2	0	2	0	0	2	1	1	2	0	0	1	1	0	0	0	1	2	1	0	1	1	0	2	0	1	0	2	0	0	2	1	1	2	0
1839	56	1	0	0	HBO	MBO	1	0	0	2	0	0	1	0	2	0	2	0	0	2	0	1	2	0	0	2	2	0	0	0	2	1	2	0	1	1	0	1	0	0	1	2	1	0	1	2	1	1	0
1851	57	1	0	0	LBO	LBO	2	0	0	2	0	0	0	0	2	0	2	0	0	2	0	0	2	0	0	2	2	0	0	0	2	1	0	0	1	0	1	1	0	0	0	1	0	0	1	1	0	1	0
1865	103	2	0	0	MBO	LBO	1	0	1	2	0	0	1	1	1	0	2	1	1	2	1	1	2	1	1	1	1	0	0	0	1	2	0	0	2	0	0	2	0	2	0	2	0	0	2	0	1	2	0
1866	103	1	0	0	MBO	Middelbaar onderwijs	1	1	0	2	0	0	2	0	1	1	2	0	0	2	0	1	2	0	0	1	2	0	0	1	2	2	1	0	2	0	0	2	0	2	1	2	0	0	2	1	1	2	0
1870	116	2	0	0	HBO	HBO	2	0	2	2	0	1	2	2	1	0	1	0	2	2	1	2	2	0	2	2	2	0	0	0	2	2	0	1	2	0	0	2	0	1	0	1	0	0	2	0	0	2	0
1894	55	1	0	0	MBO	Middelbaar onderwijs	1	2	1	1	2	1	1	0	1	2	0	1	1	2	2	1	1	0	1	2	2	2	1	1	1	1	0	0	1	0	1	2	0	1	0	0	0	0	1	1	1	2	0
1900	69	1	0	0	LBO	HBO	1	2	0	1	0	0	1	0	2	2	2	1	0	1	2	0	2	0	0	0	0	0	0	0	0	1	2	0	1	1	0	1	0	1	2	2	2	1	1	1	0	2	0
1901	69	1	0	0	MBO	HBO	1	1	0	2	1	0	2	0	2	2	2	0	0	2	0	1	2	0	0	2	2	0	0	0	2	1	0	0	2	0	0	2	0	2	0	2	0	0	2	0	1	2	0
1947	79	2	0	0	HBO	MBO	2	0	0	1	0	1	2	0	2	1	2	0	0	2	1	1	2	0	0	2	1	0	0	0	1	2	0	0	2	0	0	2	0	2	0	2	0	0	2	0	1	2	0
1954	95	2	0	0	HBO	MBO	2	0	0	2	0	1	2	0	1	0	2	0	0	2	0	0	2	0	0	2	1	2	1	0	2	2	0	0	2	0	1	2	0	2	1	2	0	0	2	0	1	2	0
1955	114	1	0	0	HBO	HBO	2	1	0	2	0	0	2	0	2	0	1	0	0	2	1	1	2	0	0	2	1	0	0	0	1	2	1	0	2	2	0	1	0	2	1	1	1	0	1	1	1	2	0
1956	117	2	0	0	MBO	MBO	2	0	2	2	0	1	2	1	2	0	2	0	0	2	0	1	2	0	0	2	2	0	0	0	2	2	0	1	2	0	0	2	0	2	0	2	0	0	2	0	0	2	0
2012	96	1	0	0	MBO	LBO	2	1	0	0	1	0	0	0	2	1	2	0	0	2	2	1	2	0	0	2	1	0	0	0	1	2	1	0	2	0	0	2	0	1	1	2	0	0	2	2	1	2	0
2014	100	2	0	0	HBO	MBO	2	0	0	1	0	0	2	0	2	0	2	0	0	2	1	1	2	0	0	1	1	0	0	0	2	2	0	0	2	0	0	2	1	2	0	2	0	0	2	0	0	2	0
2032	85	2	0	0	HBO	MBO	2	1	0	2	0	0	2	0	2	0	2	0	0	2	0	0	2	0	0	2	2	0	0	0	2	2	0	0	2	0	0	2	0	2	0	2	0	0	2	0	1	2	0
2090	60	2	0	0	MBO	MBO	2	0	0	1	0	0	2	0	2	1	2	0	0	2	1	1	2	0	0	1	1	0	0	0	1	1	0	0	2	0	0	2	0	2	1	2	0	0	2	0	1	2	0
2093	66	1	0	0	MBO	MBO	2	2	0	2	1	0	0	0	2	2	0	0	0	2	2	0	2	0	0	2	0	2	0	0	1	1	1	0	1	1	0	1	1	1	1	2	2	0	1	1	0	1	1
2102	116	2	0	0	MBO	MBO	2	0	0	2	0	0	2	1	2	0	2	0	0	2	1	1	2	0	0	2	2	0	0	0	1	2	0	0	2	0	1	2	0	2	0	2	0	0	2	1	1	2	0
2107	93	2	0	0	HBO	WO	2	0	0	2	0	1	2	0	2	0	2	0	0	2	0	0	2	0	0	1	2	0	0	0	2	1	0	0	2	0	2	2	1	2	0	2	0	0	1	1	0	2	0
2109	107	1	0	0	Middelbaar onderwijs	Middelbaar onderwijs	2	0	0	2	0	0	2	1	2	0	2	0	0	2	0	0	2	0	0	2	2	0	0	1	2	2	0	0	2	0	0	2	1	2	0	1	0	0	2	0	0	2	0
2114	102	1	0	0	MBO	MBO	1	2	0	0	2	2	0	0	1	2	0	0	0	2	0	2	2	0	0	0	0	0	0	0	1	1	0	0	9	0	1	2	0	1	0	1	0	0	2	0	1	9	0
2257	72	1	0	Turks	Basisschool	Basisschool	1	0	0	2	0	1	1	0	1	0	2	0	0	1	0	0	2	0	0	1	1	0	0	1	1	2	0	0	2	0	1	2	0	1	1	2	0	0	2	1	1	2	0
2264	53	1	0	0	MBO	MBO	2	1	0	2	1	0	1	0	2	1	1	0	1	2	1	1	2	0	0	2	1	0	0	0	1	2	1	0	2	0	0	1	0	1	1	2	0	0	2	0	1	2	0
2265	100	1	0	0	9	9	#NULL!	#NULL!	#NULL!	#NULL!	#NULL!	#NULL!	#NULL!	#NULL!	#NULL!	#NULL!	#NULL!	#NULL!	#NULL!	#NULL!	#NULL!	#NULL!	#NULL!	#NULL!	#NULL!	#NULL!	#NULL!	#NULL!	#NULL!	#NULL!	#NULL!	1	0	0	1	2	0	2	0	0	0	2	0	0	1	1	1	2	0
2322	57	2	0	0	HBO	HBO	2	0	0	2	1	0	2	0	2	0	2	0	0	2	0	0	2	0	0	2	1	1	0	0	2	2	0	0	2	0	0	2	0	2	1	2	0	0	2	1	1	2	0
2331	78	1	0	0	MBO	MBO	2	0	1	1	0	0	1	0	1	0	1	1	0	2	1	1	2	0	1	1	1	0	0	0	1	1	1	0	2	1	0	1	0	1	1	2	1	0	2	2	1	0	0
2380	92	1	0	0	9	Middelbaar onderwijs	1	2	0	1	2	1	1	0	2	2	1	2	2	2	2	2	2	1	1	2	0	0	1	0	0	2	0	0	2	1	1	2	1	2	0	1	0	0	1	0	0	2	0
2405	93	1	9	9	9	9	#NULL!	#NULL!	#NULL!	#NULL!	#NULL!	#NULL!	#NULL!	#NULL!	#NULL!	#NULL!	#NULL!	#NULL!	#NULL!	#NULL!	#NULL!	#NULL!	#NULL!	#NULL!	#NULL!	#NULL!	#NULL!	#NULL!	#NULL!	#NULL!	#NULL!	1	2	1	2	0	0	2	0	0	1	2	0	0	1	2	0	1	0
2410	103	2	9	9	9	9	#NULL!	#NULL!	#NULL!	#NULL!	#NULL!	#NULL!	#NULL!	#NULL!	#NULL!	#NULL!	#NULL!	#NULL!	#NULL!	#NULL!	#NULL!	#NULL!	#NULL!	#NULL!	#NULL!	#NULL!	#NULL!	#NULL!	#NULL!	#NULL!	#NULL!	2	0	0	2	0	2	2	1	2	0	0	0	0	0	0	0	2	0
2412	48	2	0	0	WO	MBO	2	0	0	1	0	0	2	0	2	1	2	0	0	1	0	1	2	0	1	1	1	0	0	0	2	2	0	0	2	0	0	2	1	1	0	2	0	0	2	0	0	2	0
2694	102	1	0	0	MBO	MBO	1	2	1	2	0	0	2	1	2	1	1	0	0	2	0	1	2	1	0	2	2	0	0	0	2	2	1	1	2	0	0	2	0	2	1	2	0	0	2	1	0	2	0
2698	108	1	0	0	9	HBO	1	2	0	2	1	1	1	0	2	1	2	0	1	1	2	0	2	1	0	1	0	0	0	0	1	0	2	1	0	1	2	0	0	0	2	0	0	0	0	2	0	1	1
2708	76	2	0	0	MBO	HBO	2	0	0	2	0	1	2	2	2	0	2	0	1	2	2	2	2	0	1	1	2	2	0	1	1	2	0	0	2	0	0	2	0	2	0	2	0	0	2	0	1	2	0
2711	63	1	0	0	WO	WO	2	1	0	2	0	0	2	0	1	1	1	0	0	2	0	0	2	0	0	1	2	0	0	0	2	1	1	0	0	0	1	1	1	1	1	0	0	0	1	0	0	1	0
2729	88	2	0	0	Middelbaar onderwijs	MBO	1	0	1	1	0	0	1	0	2	0	2	0	0	2	0	1	2	1	0	2	1	0	0	1	1	2	0	0	2	0	0	2	0	2	0	2	0	0	2	2	0	2	0
2740	99	2	0	0	HBO	Middelbaar onderwijs	1	0	1	1	0	0	1	1	1	0	2	0	1	1	0	0	2	1	1	0	1	0	0	0	2	1	0	0	2	0	0	2	1	1	0	2	0	0	2	0	0	2	0
2786	113	1	0	0	LBO	MBO	2	1	0	2	0	0	2	1	2	2	2	0	1	2	1	1	2	0	0	2	1	0	0	0	1	2	1	0	2	0	0	2	0	2	0	2	0	0	2	0	1	2	0
2841	110	1	0	0	MBO	MBO	2	2	1	2	0	0	2	0	1	2	2	0	0	2	2	1	2	0	0	1	1	0	0	0	1	1	0	0	2	0	0	2	0	1	1	2	0	0	2	1	1	2	0
1506	56	2	0	0	MBO	MBO	2	0	0	1	0	0	2	0	2	0	2	0	0	2	0	0	2	0	0	0	1	0	0	0	2	1	1	0	0	0	0	2	0	1	1	1	1	0	1	1	0	2	1
1508	50	1	0	0	Middelbaar onderwijs	Middelbaar onderwijs	1	1	0	2	1	1	2	0	2	1	1	0	0	2	1	1	2	0	0	2	2	2	0	0	1	2	0	0	2	0	2	2	0	2	0	1	0	0	2	0	0	2	0
1512	56	1	0	0	MBO	MBO	2	1	0	1	0	0	2	0	2	0	2	0	0	2	0	0	2	0	0	2	2	1	0	0	1	2	1	0	2	0	0	2	0	2	1	1	0	0	2	0	0	2	0
1513	61	2	0	0	HBO	HBO	2	0	2	2	0	1	2	0	2	0	2	0	0	2	0	0	2	0	0	2	2	0	0	0	2	2	1	0	2	0	0	2	0	2	1	1	0	0	2	0	0	2	0
1518	81	2	0	0	Middelbaar onderwijs	Middelbaar onderwijs	1	0	0	2	1	0	1	0	2	0	2	0	0	2	0	1	2	1	0	2	2	0	1	0	2	2	0	0	2	0	0	2	0	2	0	2	0	0	2	1	0	2	0
1588	86	2	0	0	HBO	MBO	1	0	0	2	0	0	1	0	1	0	2	0	0	2	1	2	2	0	1	1	1	0	0	0	1	2	0	0	2	0	0	2	0	2	0	2	0	0	2	0	0	2	0
1596	103	1	0	0	MBO	MBO	2	0	0	2	0	0	2	0	2	0	2	0	0	2	0	1	2	0	0	2	2	0	0	0	2	2	0	0	2	0	0	2	0	2	0	2	0	0	2	0	0	2	0
1600	102	2	0	0	HBO	HBO	2	0	0	1	1	0	2	0	2	0	2	0	0	2	0	0	1	0	0	0	2	0	0	0	2	2	0	0	2	0	0	2	0	2	0	2	0	0	2	1	0	2	0
1603	120	2	0	0	LBO	LBO	2	1	0	1	0	0	1	1	1	0	2	0	0	1	1	0	2	0	0	1	1	0	1	0	1	2	0	0	2	0	0	2	0	2	0	2	0	0	2	1	0	2	0
1606	103	2	0	0	WO	WO	1	1	0	1	0	0	2	1	1	0	2	0	0	2	0	0	2	0	0	1	1	0	0	0	2	2	0	0	2	0	0	2	0	2	0	0	0	0	1	0	0	2	0
1607	120	2	0	0	HBO	MBO	2	0	0	2	0	0	2	0	2	0	2	0	0	2	0	0	2	0	0	2	2	0	0	0	2	2	0	0	2	0	0	2	0	2	0	2	0	0	2	0	0	2	0
1608	124	1	0	0	MBO	MBO	1	0	0	1	0	0	2	0	1	0	2	0	0	2	1	0	2	0	0	1	1	0	0	0	1	2	0	0	2	0	0	2	0	2	0	2	0	0	2	0	0	2	0
1611	52	2	0	0	HBO	MBO	2	0	0	2	0	0	1	0	1	1	2	0	0	2	0	0	2	0	0	2	1	0	0	0	1	2	1	0	2	0	0	1	0	1	1	2	0	0	2	1	0	2	0
1612	73	1	0	0	HBO	HBO	1	0	0	2	1	0	2	0	1	0	2	0	0	2	1	0	2	0	0	1	1	0	0	0	2	2	1	0	2	0	0	2	0	2	0	2	0	0	2	1	0	2	0
1627	78	1	0	0	LBO	MBO	2	0	0	2	0	0	1	0	2	0	2	0	0	2	1	0	2	0	0	2	2	0	0	0	1	1	0	0	1	1	0	1	0	0	1	1	1	0	1	2	0	1	0
1628	76	1	0	0	HBO	MBO	1	0	0	2	1	0	1	0	1	0	2	1	0	2	0	0	2	0	0	1	1	0	0	0	1	1	1	0	0	0	0	1	0	1	1	2	1	0	2	1	0	2	0
1630	76	1	0	0	MBO	MBO	1	1	1	1	1	1	1	2	2	1	2	0	1	1	1	1	2	0	1	1	1	2	0	0	1	1	1	0	1	0	0	2	0	1	1	2	1	0	2	0	0	2	0
1633	95	1	0	0	HBO	Middelbaar onderwijs	1	0	0	2	1	0	2	0	1	2	2	0	0	2	2	0	1	1	0	1	1	1	0	0	0	1	1	0	2	0	0	1	0	1	1	2	1	0	2	1	0	2	0
1634	89	1	0	0	MBO	MBO	2	0	0	2	0	1	2	1	2	0	2	0	0	2	1	0	2	0	0	1	1	0	0	0	1	1	0	0	1	0	1	1	0	1	1	2	1	0	2	2	0	1	1
1638	98	2	0	0	HBO	MBO	2	0	0	2	0	1	2	0	1	0	2	0	0	2	0	1	2	0	0	1	2	0	1	0	2	2	0	0	2	0	0	2	0	1	0	2	0	0	2	0	0	2	0
1639	99	2	0	0	MBO	MBO	2	1	1	2	1	0	2	0	2	0	2	0	0	2	1	0	2	1	0	1	1	0	0	0	1	2	0	0	1	0	0	2	0	1	0	2	0	0	1	0	0	2	0
1640	114	1	0	0	MBO	MBO	1	2	1	1	0	0	1	1	2	1	2	1	0	1	2	0	2	0	1	2	0	1	0	0	0	1	2	0	1	0	0	1	0	1	2	2	0	0	2	2	0	1	0
1641	99	2	0	0	WO	HBO	2	0	0	2	0	0	2	0	2	0	2	0	0	2	0	0	2	0	0	2	2	0	0	0	2	2	0	0	2	0	0	2	0	1	0	2	0	0	2	0	0	1	0
1644	120	2	0	0	HBO	MBO	2	1	1	2	0	0	2	0	2	0	2	0	0	1	1	1	2	0	1	1	1	0	1	2	2	2	0	0	2	0	1	2	0	2	0	2	0	0	1	0	0	2	0
1658	51	2	0	0	MBO	MBO	2	0	0	2	0	0	2	0	2	0	2	0	0	2	1	0	2	0	0	2	2	0	0	1	1	2	0	0	2	0	0	2	0	2	0	2	0	0	2	1	0	2	0
1660	53	2	NL/itiliaans	0	HBO	HBO	2	0	0	2	0	0	2	0	2	0	2	0	0	2	0	0	2	0	0	1	2	0	0	0	2	2	0	0	2	0	0	2	0	2	0	2	0	0	2	0	0	2	0
1662	68	1	0	0	HBO	MBO	1	1	2	1	0	0	1	1	1	1	2	0	1	2	0	2	2	0	0	1	1	0	0	1	2	2	0	0	2	0	9	2	0	2	0	2	0	0	2	0	0	2	0
1663	62	2	0	0	HBO	HBO	2	0	0	2	1	0	1	0	2	0	2	0	0	2	0	0	2	0	0	2	1	0	0	0	1	2	0	0	2	0	0	2	0	2	0	2	0	0	2	0	0	2	0
1665	52	1	0	0	LBO	MBO	2	0	0	2	0	0	2	0	2	0	2	0	0	2	0	0	2	0	0	2	2	0	0	0	2	2	0	0	2	0	0	2	0	1	0	2	0	0	2	0	0	0	0
1669	64	2	0	0	HBO	HBO	2	0	0	2	0	0	2	0	2	0	2	0	0	2	0	0	2	0	0	2	2	0	0	0	2	2	0	0	2	0	0	2	0	2	0	2	0	0	2	0	0	2	0
1670	81	2	0	0	MBO	HBO	2	0	0	2	0	0	2	0	2	0	2	0	0	2	0	0	2	0	0	2	2	0	0	0	2	2	0	0	2	0	0	2	0	2	0	2	0	0	2	0	0	2	0
1671	87	2	0	0	WO	MBO	2	0	0	1	0	0	2	0	2	0	2	0	1	2	2	0	2	0	0	2	1	0	0	0	1	2	0	0	2	0	0	2	0	2	0	2	0	0	2	0	0	2	0
1765	65	1	9	9	9	9	2	0	0	1	0	0	2	0	1	0	2	0	0	2	0	0	2	0	0	1	2	0	0	0	2	1	0	0	2	0	0	2	0	1	1	2	0	0	2	0	0	2	0
1766	74	1	0	0	Middelbaar onderwijs	MBO	2	1	0	1	0	0	1	0	1	1	2	0	0	2	1	1	2	0	0	1	2	0	0	0	1	2	0	0	2	0	0	2	0	1	0	2	0	0	2	0	0	2	0
1767	54	1	0	0	MBO	MBO	#NULL!	#NULL!	#NULL!	#NULL!	#NULL!	#NULL!	#NULL!	#NULL!	#NULL!	#NULL!	#NULL!	#NULL!	#NULL!	#NULL!	#NULL!	#NULL!	#NULL!	#NULL!	#NULL!	#NULL!	#NULL!	#NULL!	#NULL!	#NULL!	#NULL!	1	1	0	2	0	0	2	0	1	0	2	0	0	2	0	0	2	0
1768	59	1	0	0	HBO	HBO	2	0	0	2	0	0	2	0	2	0	2	0	0	2	0	1	2	0	0	2	2	0	0	0	2	2	0	0	2	0	0	2	0	1	0	2	0	0	2	0	0	2	0
1769	76	1	0	0	HBO	MBO	1	2	1	1	0	0	1	0	2	2	2	0	1	2	2	0	2	0	0	1	1	0	0	1	1	1	0	0	1	0	0	2	0	1	1	2	0	0	1	0	0	1	0
1770	73	2	0	0	MBO	LBO	1	1	0	2	1	0	1	0	2	1	2	0	0	2	1	1	2	1	0	1	1	0	0	0	1	1	0	0	1	0	0	2	0	1	0	1	0	0	1	0	0	2	0
1772	70	1	0	Frankrijk	WO	WO	2	0	0	2	1	0	2	0	1	1	2	1	0	2	0	1	2	0	0	1	1	0	0	0	2	2	1	0	1	0	0	2	0	1	1	2	0	0	2	0	0	2	0
1781	69	1	0	0	HBO	HBO	2	0	0	2	0	0	2	0	1	0	2	0	0	2	0	0	2	0	0	1	1	0	0	0	2	2	0	0	2	0	0	2	0	2	0	2	0	0	2	0	0	2	0
1782	56	1	0	0	MBO	HBO	1	0	0	2	0	0	2	0	1	0	2	0	0	2	1	0	2	0	0	1	1	0	0	0	1	1	2	0	2	0	0	1	0	1	2	0	0	0	2	2	0	1	0
1783	68	2	0	0	HBO	HBO	#NULL!	#NULL!	#NULL!	#NULL!	#NULL!	#NULL!	#NULL!	#NULL!	#NULL!	#NULL!	#NULL!	#NULL!	#NULL!	#NULL!	#NULL!	#NULL!	#NULL!	#NULL!	#NULL!	#NULL!	#NULL!	#NULL!	#NULL!	#NULL!	#NULL!	1	0	0	2	0	0	2	0	2	1	2	0	0	2	0	0	2	0
1785	87	1	0	0	HBO	MBO	2	0	0	1	0	0	1	0	2	0	2	1	0	2	1	1	2	0	0	2	1	0	0	0	1	2	1	0	2	0	0	2	0	2	1	2	0	0	2	1	0	2	0
1786	76	2	0	0	MBO	MBO	2	0	0	2	0	0	2	0	2	0	2	0	0	2	0	0	2	0	0	2	2	0	0	0	1	2	0	0	2	0	0	2	0	2	0	2	0	0	2	0	0	2	0
1797	114	1	0	0	WO	MBO	1	0	0	2	0	1	2	2	1	0	2	1	1	2	0	0	2	0	0	0	2	0	0	0	2	1	0	0	1	0	0	1	0	1	0	2	1	0	1	0	0	0	0
1800	94	2	0	0	HBO	HBO	2	0	0	1	1	0	1	0	2	1	2	0	0	2	1	1	2	0	0	2	1	0	0	0	1	2	0	0	2	0	0	2	0	2	0	1	0	0	2	0	0	2	0
1803	87	2	0	0	HBO	Middelbaar onderwijs	2	2	1	1	0	0	2	0	2	2	2	0	0	2	2	1	2	0	0	1	1	0	0	0	1	2	0	0	2	0	0	2	0	2	1	1	0	0	2	2	0	2	0
1804	81	1	0	0	HBO	HBO	2	0	0	1	0	0	2	0	2	0	2	0	0	2	1	0	2	0	0	2	1	0	0	0	2	2	1	0	2	0	0	2	0	2	0	2	0	0	2	1	0	2	0
1809	95	1	0	0	HBO	MBO	1	1	0	2	0	0	2	0	1	1	2	0	0	2	0	0	2	0	0	1	1	0	0	0	2	1	0	0	2	0	0	2	0	2	0	2	1	0	2	0	0	2	1
1812	99	1	0	0	MBO	HBO	1	0	0	1	0	1	2	0	2	0	2	0	0	2	1	0	2	0	0	1	2	0	0	0	2	2	0	0	2	0	0	2	0	2	0	2	0	0	2	1	0	2	0
1815	101	1	0	0	LBO	MBO	2	1	0	2	0	0	2	0	1	0	2	0	0	2	0	0	1	0	0	2	2	0	0	0	2	1	0	0	2	0	0	2	0	1	1	2	0	0	2	2	0	2	0
1819	115	2	0	0	MBO	Middelbaar onderwijs	2	0	0	2	0	0	2	0	2	0	2	0	0	2	1	0	2	0	0	2	1	0	0	0	1	1	1	0	2	0	0	2	0	2	1	2	0	0	2	1	0	2	0
1822	116	2	0	0	HBO	HBO	2	1	1	2	2	1	2	1	2	1	2	0	1	1	1	0	2	0	0	2	1	0	1	0	1	2	0	0	2	0	0	1	0	2	2	2	0	0	0	0	0	2	0
1824	50	1	0	0	WO	HBO	#NULL!	#NULL!	#NULL!	#NULL!	#NULL!	#NULL!	#NULL!	#NULL!	#NULL!	#NULL!	#NULL!	#NULL!	#NULL!	#NULL!	#NULL!	#NULL!	#NULL!	#NULL!	#NULL!	#NULL!	#NULL!	#NULL!	#NULL!	#NULL!	#NULL!	2	0	0	2	0	1	2	0	2	0	2	0	0	2	0	0	2	0
1826	106	2	0	0	WO	HBO	#NULL!	#NULL!	#NULL!	#NULL!	#NULL!	#NULL!	#NULL!	#NULL!	#NULL!	#NULL!	#NULL!	#NULL!	#NULL!	#NULL!	#NULL!	#NULL!	#NULL!	#NULL!	#NULL!	#NULL!	#NULL!	#NULL!	#NULL!	#NULL!	#NULL!	2	0	0	2	0	0	2	0	2	0	2	0	0	2	0	0	2	0
1827	110	2	0	0	LBO	MBO	#NULL!	#NULL!	#NULL!	#NULL!	#NULL!	#NULL!	#NULL!	#NULL!	#NULL!	#NULL!	#NULL!	#NULL!	#NULL!	#NULL!	#NULL!	#NULL!	#NULL!	#NULL!	#NULL!	#NULL!	#NULL!	#NULL!	#NULL!	#NULL!	#NULL!	2	0	0	2	0	0	2	0	2	0	2	0	0	2	0	0	2	0
1828	101	2	0	0	MBO	MBO	#NULL!	#NULL!	#NULL!	#NULL!	#NULL!	#NULL!	#NULL!	#NULL!	#NULL!	#NULL!	#NULL!	#NULL!	#NULL!	#NULL!	#NULL!	#NULL!	#NULL!	#NULL!	#NULL!	#NULL!	#NULL!	#NULL!	#NULL!	#NULL!	#NULL!	2	0	0	2	0	0	2	0	2	0	2	0	0	2	2	0	2	0
1833	116	1	0	0	MBO	MBO	1	0	0	1	0	0	2	0	1	0	2	0	0	2	0	0	2	0	0	1	1	0	0	0	1	1	0	0	2	0	0	2	0	2	0	2	0	0	2	1	0	2	0
1837	83	2	0	0 (moeder spaanse nationaliteit)	WO	WO	2	1	0	2	0	0	2	0	2	0	2	0	0	2	0	0	2	0	0	2	2	0	0	0	2	2	0	0	2	0	1	2	0	2	0	2	0	0	2	0	0	2	0
1840	51	2	Nederlands/frans	0	WO	WO	2	0	1	1	0	0	2	0	2	0	2	0	0	2	0	1	1	0	0	2	2	0	1	1	2	2	0	0	2	0	0	2	0	2	0	2	0	0	2	0	0	2	0
1842	68	1	0	0	WO	WO	1	1	0	1	1	0	1	0	1	0	2	0	0	2	0	0	1	0	0	2	1	0	0	0	2	2	0	0	2	0	0	2	0	2	0	2	0	0	2	0	0	2	0
1845	105	2	0	0	HBO	HBO	2	0	0	2	0	0	2	1	2	0	2	0	0	2	0	0	2	0	0	2	2	0	0	0	2	2	0	0	2	0	0	2	0	2	0	2	0	0	2	0	0	2	0
1846	98	1	0	0	HBO	MBO	1	1	0	1	0	0	2	0	1	0	2	0	0	2	0	0	1	0	0	1	1	0	0	0	2	1	1	0	2	0	0	2	0	1	0	2	1	0	1	0	0	1	0
1847	90	2	0	0	MBO	MBO	2	0	0	1	0	0	2	0	1	0	2	0	0	2	0	0	1	0	0	1	1	0	0	0	2	2	0	0	2	0	0	2	0	2	0	2	0	0	2	0	0	2	0
1848	94	1	0	0	LBO	MBO	1	2	0	1	0	0	1	0	2	2	2	0	0	2	2	0	2	0	0	1	0	0	0	0	0	2	1	0	2	0	0	2	0	1	0	1	0	0	2	0	0	2	0
1849	94	2	0	0	WO	WO	2	0	0	2	0	0	2	1	2	0	2	0	0	2	0	0	2	0	0	2	2	0	0	0	2	2	0	0	2	0	0	2	0	2	0	2	0	0	2	0	0	2	0
1850	85	2	0	0	MBO	MBO	2	0	1	2	0	0	2	0	2	0	2	0	0	2	1	0	2	0	0	2	1	0	0	0	1	2	0	0	2	0	0	2	0	2	0	2	0	0	2	1	0	2	0
1852	91	1	0	0	WO	WO	2	2	0	2	0	2	1	0	2	2	2	0	0	2	2	1	2	0	0	1	0	0	0	0	0	0	2	0	1	0	0	0	0	1	2	0	0	0	0	2	0	1	0
1853	91	1	0	0	MBO	MBO	2	1	0	1	1	0	2	0	1	0	2	0	0	2	0	0	2	0	0	1	2	0	0	0	2	1	1	0	2	1	0	2	0	1	0	2	1	0	2	0	0	2	0
1854	99	1	0	0	HBO	HBO	2	0	0	1	0	1	2	0	2	0	2	0	0	2	0	0	2	0	1	1	2	0	0	0	2	1	0	0	2	0	1	2	0	1	0	2	0	0	1	0	0	1	0
1856	108	1	0	0	MBO	MBO	2	1	0	2	0	0	2	0	2	1	2	0	0	2	0	0	2	0	0	2	2	0	0	0	2	1	0	0	2	0	0	1	0	2	1	1	0	0	2	2	0	2	0
1858	121	2	0	0	MBO	MBO	2	0	0	2	0	0	2	0	2	0	2	0	0	2	0	1	2	0	0	2	2	0	0	0	2	2	0	0	2	0	0	2	0	2	0	2	0	0	2	0	0	0	2
1863	78	2	0	0	HBO	MBO	1	0	0	2	0	0	2	0	2	0	2	0	0	2	0	0	2	0	0	2	1	0	0	0	2	2	0	0	2	0	0	2	0	2	0	2	0	0	2	0	0	2	0
1867	92	1	0	0	Middelbaar onderwijs	MBO	2	0	0	2	0	0	2	0	2	0	2	0	0	2	0	0	2	0	0	1	1	0	0	0	2	2	0	0	2	0	0	2	0	2	0	2	0	0	2	0	0	2	0
1868	91	1	0	0	MBO	MBO	2	1	2	0	0	0	2	0	2	1	2	0	0	2	1	0	2	0	0	2	1	0	0	0	2	1	1	0	1	0	1	2	0	1	0	1	0	0	2	0	0	2	0
1869	90	2	0	0	MBO	MBO	1	0	0	1	0	0	2	0	1	1	2	0	0	2	0	0	1	0	0	1	2	0	0	0	2	2	1	0	2	0	0	2	0	2	0	2	0	0	2	0	0	2	0
1871	123	1	0	0	MBO	LBO	2	0	0	2	1	0	2	0	2	0	2	0	0	2	1	1	2	0	0	1	1	0	0	2	1	2	0	0	2	0	0	2	0	2	0	2	0	0	2	0	0	2	0
1873	118	1	0	0	LBO	MBO	2	0	0	2	0	0	2	0	2	0	2	2	0	2	1	0	2	0	2	2	2	0	0	0	2	2	2	0	0	0	0	1	0	0	2	2	1	0	1	2	0	1	0
1874	116	2	0	0	MBO	Middelbaar onderwijs	2	1	0	2	1	0	1	0	2	0	2	0	0	2	1	0	2	0	0	2	1	0	0	0	1	2	0	0	2	0	0	2	0	1	0	2	0	0	2	0	0	2	0
1877	54	1	0	0	WO	WO	1	1	0	1	0	0	2	0	1	0	2	0	0	2	0	0	2	0	0	2	1	0	0	0	2	2	0	0	2	0	0	2	0	2	0	2	0	0	2	0	0	2	0
1878	70	1	0	0	Middelbaar onderwijs	MBO	2	0	0	2	0	0	2	0	2	0	2	0	0	2	0	0	2	0	0	2	1	0	0	0	2	2	0	0	2	0	0	2	0	2	0	2	0	0	2	0	0	2	0
1879	119	1	0	0	9	9	#NULL!	#NULL!	#NULL!	#NULL!	#NULL!	#NULL!	#NULL!	#NULL!	#NULL!	#NULL!	#NULL!	#NULL!	#NULL!	#NULL!	#NULL!	#NULL!	#NULL!	#NULL!	#NULL!	#NULL!	#NULL!	#NULL!	#NULL!	#NULL!	#NULL!	2	1	0	2	0	0	2	0	2	0	1	0	0	2	1	0	2	0
1880	121	2	0	0	9	9	#NULL!	#NULL!	#NULL!	#NULL!	#NULL!	#NULL!	#NULL!	#NULL!	#NULL!	#NULL!	#NULL!	#NULL!	#NULL!	#NULL!	#NULL!	#NULL!	#NULL!	#NULL!	#NULL!	#NULL!	#NULL!	#NULL!	#NULL!	#NULL!	#NULL!	1	1	0	2	0	0	1	0	2	1	2	0	0	2	1	0	2	1
1892	58	1	0	0	HBO	HBO	2	0	0	2	0	0	2	0	2	0	2	0	0	2	0	0	2	0	0	2	2	0	0	0	2	2	0	0	2	0	0	2	0	2	0	2	0	0	2	0	0	2	0
1893	53	2	0	0	MBO	HBO	1	0	1	1	1	0	2	0	2	0	2	0	0	2	0	0	2	0	0	1	1	0	0	0	0	2	0	0	0	0	1	1	0	1	0	1	0	0	2	0	0	1	0
1897	74	1	0	0	HBO	MBO	2	1	0	1	0	0	1	0	1	0	2	1	0	2	1	0	2	0	0	2	2	0	0	1	1	1	1	0	1	0	0	2	0	1	1	2	1	0	2	2	0	2	0
1898	72	2	0	0	MBO	HBO	2	0	0	2	1	0	2	0	2	0	2	0	0	2	0	0	2	0	0	2	2	0	0	0	2	2	0	0	2	0	0	2	0	2	0	2	0	0	2	0	0	2	0
1899	66	1	0	0	MBO	MBO	2	1	0	1	0	0	2	0	2	1	2	0	0	2	1	0	2	0	0	2	2	0	0	0	1	1	2	0	1	1	1	1	0	1	1	1	1	0	2	1	0	2	0
1902	91	1	0	0	9	9	#NULL!	#NULL!	#NULL!	#NULL!	#NULL!	#NULL!	#NULL!	#NULL!	#NULL!	#NULL!	#NULL!	#NULL!	#NULL!	#NULL!	#NULL!	#NULL!	#NULL!	#NULL!	#NULL!	#NULL!	#NULL!	#NULL!	#NULL!	#NULL!	#NULL!	1	2	0	2	0	0	1	0	2	2	0	1	0	0	2	0	2	0
1904	79	1	0	0	WO	HBO	2	1	0	1	0	0	2	1	1	0	2	0	0	2	1	1	2	1	0	1	1	0	0	0	1	2	0	0	2	0	0	2	0	2	1	2	0	0	2	0	0	2	0
1905	90	2	0	0	HBO	MBO	2	1	0	2	1	0	2	0	2	2	2	0	0	2	2	2	2	0	0	2	2	0	0	0	0	2	0	0	1	0	0	2	0	2	0	1	0	0	1	2	0	2	0
1906	77	2	0	0	MBO	MBO	2	0	0	2	0	0	1	0	2	0	1	0	0	2	0	1	2	0	0	1	1	0	0	0	2	2	0	0	2	0	0	2	0	2	1	2	0	0	2	0	0	2	0
1940	65	2	0	0	WO	HBO	2	0	0	1	0	2	2	0	2	0	0	0	0	2	0	0	2	0	0	2	2	0	0	0	2	2	0	0	2	0	1	2	0	2	0	2	0	0	2	0	0	2	0
1941	56	1	0	0	MBO	MBO	1	0	0	1	0	0	1	0	1	0	1	0	0	1	0	0	2	0	1	0	1	0	0	0	0	1	2	0	0	2	0	0	0	1	2	0	0	0	1	2	0	2	1
1942	64	2	0	0	MBO	MBO	1	0	0	1	1	0	1	0	2	0	2	0	0	2	0	1	2	0	0	2	1	0	0	0	2	1	0	0	2	1	0	2	0	2	0	2	0	0	2	0	0	2	0
1943	56	2	0	0	LBO	MBO	2	0	0	2	0	0	2	0	1	0	2	0	0	2	0	1	2	0	0	2	2	0	0	0	2	2	0	0	2	0	2	2	0	2	0	1	0	0	2	0	0	2	0
1944	62	1	0	0	MBO	WO	2	0	0	2	0	0	2	0	2	0	2	0	0	2	0	0	2	0	0	2	2	0	0	0	2	2	0	0	2	0	0	2	0	2	0	2	0	0	2	0	0	2	0
1946	76	1	0	0	9	9	#NULL!	#NULL!	#NULL!	#NULL!	#NULL!	#NULL!	#NULL!	#NULL!	#NULL!	#NULL!	#NULL!	#NULL!	#NULL!	#NULL!	#NULL!	#NULL!	#NULL!	#NULL!	#NULL!	#NULL!	#NULL!	#NULL!	#NULL!	#NULL!	#NULL!	1	1	0	1	0	0	1	0	2	0	2	1	0	2	1	0	2	1
1951	93	2	0	0	HBO	MBO	2	0	0	2	0	0	2	0	2	0	2	0	0	2	0	0	2	0	0	2	2	0	0	0	2	2	0	0	2	0	0	2	0	2	0	2	0	0	2	0	0	2	1
1957	121	1	0	0	MBO	MBO	2	0	0	2	0	0	2	0	2	0	2	1	0	2	0	0	2	0	0	1	1	0	0	0	2	2	1	0	2	1	0	2	0	2	1	2	2	0	1	2	0	2	2
1961	59	2	0	0	LBO	LBO	1	0	0	2	0	0	2	0	1	0	2	0	0	2	0	2	2	0	0	1	1	0	0	0	2	1	0	0	2	0	0	2	0	1	0	2	0	0	2	0	0	2	0
2008	89	2	0	0	MBO	HBO	1	0	0	2	0	0	2	0	1	0	2	0	0	1	0	1	2	0	0	0	1	0	0	0	1	2	0	0	2	0	0	2	0	2	0	2	0	0	2	1	0	2	0
2009	99	1	0	0	MBO	MBO	1	2	0	2	1	0	1	0	2	2	2	1	0	2	2	1	2	0	0	1	1	0	0	0	2	1	2	0	1	0	0	1	0	1	2	2	0	0	1	2	0	1	0
2010	99	1	0	0	LBO	Middelbaar onderwijs	1	0	0	2	0	1	1	0	1	0	2	1	0	2	1	1	2	0	0	1	1	0	0	0	0	1	2	0	2	0	0	1	0	2	2	2	0	0	2	2	0	2	0
2011	111	1	0	0	HBO	Middelbaar onderwijs	2	1	0	1	1	0	1	0	2	1	2	0	0	2	2	0	2	1	0	1	1	0	0	0	0	2	1	0	1	0	0	2	0	1	1	2	0	0	2	1	0	2	0
2013	103	2	0	0	HBO	HBO	2	0	0	2	0	0	2	0	2	1	2	0	0	2	0	0	2	0	0	2	1	0	0	0	2	2	0	0	2	0	0	2	0	2	0	2	0	0	2	0	0	2	0
2017	112	1	0	0	HBO	HBO	2	0	0	2	1	1	2	0	2	0	2	1	0	2	1	0	2	0	0	1	1	0	0	0	1	2	0	0	2	0	0	2	0	1	0	2	1	0	2	0	0	2	0
2020	102	2	0	0	HBO	MBO	2	0	0	2	0	1	2	0	2	0	2	0	0	2	0	0	2	0	0	1	1	0	1	0	2	2	0	0	2	0	1	0	0	1	0	2	0	0	2	0	0	0	0
2021	113	2	0	0	9	9	#NULL!	#NULL!	#NULL!	#NULL!	#NULL!	#NULL!	#NULL!	#NULL!	#NULL!	#NULL!	#NULL!	#NULL!	#NULL!	#NULL!	#NULL!	#NULL!	#NULL!	#NULL!	#NULL!	#NULL!	#NULL!	#NULL!	#NULL!	#NULL!	#NULL!	2	1	0	1	0	0	2	0	1	0	2	0	0	2	0	0	2	0
2024	129	1	0	0	LBO	LBO	2	1	1	2	0	0	2	0	2	2	2	0	0	2	1	0	2	0	0	1	2	0	0	0	1	2	1	0	2	0	0	1	0	0	1	2	0	0	2	2	0	2	0
2025	120	1	0	0	MBO	LBO	2	0	1	2	0	0	2	1	2	1	2	0	0	2	1	1	2	0	0	2	2	0	0	0	1	2	0	0	2	0	0	0	0	2	0	2	0	0	2	0	0	2	0
2030	82	1	0	0	MBO	MBO	1	2	1	0	1	0	2	1	1	2	2	1	0	1	1	1	2	1	0	1	1	1	0	1	2	1	0	0	1	0	0	0	0	2	1	2	1	0	2	0	0	2	0
2031	82	1	0	0	HBO	HBO	2	1	0	1	0	0	0	1	2	0	2	0	0	2	1	1	2	0	0	2	2	0	0	0	1	1	0	0	1	0	1	2	0	1	0	2	0	0	2	0	0	2	0
2033	67	2	0	0	LBO	MBO	2	0	0	2	0	0	2	0	2	0	2	0	0	2	0	0	2	0	0	2	2	0	0	0	2	2	0	0	2	0	0	2	0	2	0	2	0	0	2	0	0	2	0
2035	53	1	0	0	HBO	MBO	2	1	1	2	1	0	2	0	2	1	2	0	0	2	1	0	2	0	0	2	1	0	0	0	1	2	0	0	2	0	0	2	0	2	0	2	0	0	2	0	0	2	0
2040	95	2	0	0	WO	MBO	2	0	0	2	1	0	2	0	2	0	2	0	0	2	2	0	1	0	0	1	1	0	0	0	1	2	1	0	2	0	0	2	0	2	1	9	0	0	2	1	0	2	0
2049	95	1	0	0	Middelbaar onderwijs	Middelbaar onderwijs	2	0	0	2	0	0	2	0	2	0	2	0	0	2	1	1	2	0	0	2	1	0	0	0	1	0	0	0	2	0	0	0	0	1	0	2	0	0	2	1	0	2	0
2055	70	1	0	0	MBO	MBO	2	1	0	2	0	0	2	0	2	0	2	0	0	2	1	0	2	0	0	1	0	0	0	0	1	1	0	0	2	0	0	2	0	0	0	2	2	0	2	1	0	0	0
2089	62	1	0	0	MBO	MBO	1	2	0	2	2	0	0	0	2	2	2	0	0	2	2	0	1	0	0	1	0	0	0	0	0	0	2	0	0	1	2	0	0	0	2	0	2	0	1	2	0	0	1
2091	65	1	0	0	Middelbaar onderwijs	Middelbaar onderwijs	1	0	0	1	2	0	1	0	1	0	2	0	0	2	1	0	1	0	0	1	1	0	0	0	1	2	0	0	2	0	0	2	0	2	0	2	0	0	2	0	0	2	0
2094	77	1	0	0	LBO	MBO	2	1	0	2	1	0	0	0	2	0	2	0	0	2	1	0	2	0	0	2	1	0	0	0	2	2	0	0	2	0	0	2	0	1	0	2	0	0	2	0	0	0	0
2095	72	1	0	0	HBO	Middelbaar onderwijs	1	1	0	2	0	0	2	0	1	0	1	0	0	2	1	0	2	0	0	1	1	0	0	0	2	2	0	0	2	0	0	0	0	0	0	2	0	0	2	0	0	2	0
2098	74	1	0	0	Middelbaar onderwijs	HBO	2	0	0	2	0	1	2	1	2	1	2	0	0	2	0	0	2	0	0	2	2	0	0	0	2	2	0	0	2	0	0	2	0	2	0	2	0	0	2	0	0	2	0
2101	111	1	0	0	LBO	MBO	2	0	0	2	0	0	2	1	2	1	2	0	0	2	0	0	2	0	0	2	0	0	0	1	0	1	1	0	1	0	0	1	0	2	0	1	0	0	2	0	0	2	0
2103	120	2	0	0	MBO	MBO	2	1	0	2	0	0	2	0	2	0	2	0	0	2	1	0	2	0	0	1	2	0	0	0	2	1	1	0	2	0	0	2	0	2	1	2	0	0	2	0	0	2	0
2106	107	2	0	0	WO	WO	2	0	0	2	0	1	2	0	2	0	2	1	0	2	0	0	2	0	0	2	2	0	0	2	2	1	0	0	1	0	0	2	0	1	0	2	0	0	1	0	0	1	0
2108	106	2	0	0	MBO	MBO	2	0	0	2	0	0	2	0	2	0	2	0	0	2	0	0	2	0	0	2	2	0	0	0	2	1	0	0	2	0	0	2	0	2	0	2	0	0	2	0	0	2	0
2110	103	2	0	0	Middelbaar onderwijs	HBO	1	0	1	0	1	2	1	0	1	0	2	0	0	1	2	2	2	0	0	1	1	0	2	0	2	1	0	0	1	0	1	1	0	2	0	2	0	0	1	0	0	2	0
2113	103	1	0	0	Middelbaar onderwijs	Middelbaar onderwijs	2	1	1	2	0	1	2	0	1	1	1	0	0	2	1	0	1	0	0	1	1	0	0	1	1	1	0	0	1	0	0	2	0	1	0	1	0	0	1	1	0	9	0
2115	99	2	0	0	LBO	HBO	2	0	1	2	0	0	2	0	2	0	2	0	0	2	1	1	2	0	0	2	2	0	0	0	2	2	2	0	1	0	0	2	0	2	1	2	0	0	1	1	0	2	0
2116	107	2	0	0	9	MBO	1	0	0	1	0	0	2	0	2	0	2	0	0	2	0	0	1	0	0	1	2	0	0	0	2	2	0	0	2	0	0	2	0	1	0	2	0	0	2	0	0	2	0
2120	86	1	0	0	WO	HBO	2	0	0	2	0	0	2	0	2	0	2	0	0	2	0	0	2	0	0	0	2	0	0	0	2	2	0	0	2	0	0	2	0	2	0	2	0	0	2	0	0	2	0
2122	86	1	0	0	LBO	HBO	1	1	1	2	1	2	1	2	2	1	2	1	0	2	0	0	2	1	0	2	1	0	0	0	2	2	0	0	1	0	0	2	0	2	1	2	1	0	2	0	0	2	0
2253	66	2	0	0	HBO	HBO	2	1	0	2	2	1	2	0	2	1	1	0	1	2	0	1	2	1	0	1	2	0	0	1	2	1	0	0	1	2	2	2	0	1	0	1	0	0	1	0	0	1	0
2254	60	2	0	0	MBO	LBO	2	0	0	2	0	0	2	0	2	0	2	0	0	2	0	0	2	0	0	2	2	0	0	0	2	2	0	0	2	0	0	2	0	2	0	2	0	0	2	0	0	2	0
2255	52	1	0	0	MBO	MBO	1	0	1	2	1	0	2	0	1	0	2	0	0	2	0	1	1	1	0	1	1	0	0	1	2	1	1	0	2	0	0	2	0	0	1	2	1	0	1	0	0	1	0
2256	68	1	0	0	LBO	HBO	2	1	0	2	1	0	2	0	1	1	2	0	0	2	0	0	2	0	0	1	2	0	0	0	2	2	1	0	2	0	0	2	0	1	1	2	0	0	2	0	0	2	0
2258	69	2	0	0	Middelbaar onderwijs	Middelbaar onderwijs	1	#NULL!	#NULL!	#NULL!	#NULL!	#NULL!	#NULL!	#NULL!	#NULL!	#NULL!	#NULL!	#NULL!	#NULL!	#NULL!	#NULL!	#NULL!	#NULL!	#NULL!	#NULL!	#NULL!	#NULL!	#NULL!	#NULL!	#NULL!	#NULL!	2	0	0	2	0	0	2	0	2	0	2	0	0	2	0	0	2	0
2259	93	1	0	0	HBO	MBO	2	0	0	2	0	0	2	0	2	0	2	0	0	2	1	0	2	0	0	2	2	0	0	0	2	1	0	0	2	0	1	1	0	2	1	2	0	0	2	1	0	2	0
2285	59	1	0	0	HBO	HBO	2	1	0	1	0	0	1	0	2	0	2	0	0	2	1	0	1	0	0	2	1	0	0	2	1	2	1	0	1	0	0	1	0	2	1	2	0	0	2	1	0	2	0
2314	51	2	0	0	WO	HBO	1	0	0	0	0	0	1	0	1	0	2	0	0	2	0	0	2	0	0	1	0	0	0	0	2	2	0	0	2	0	0	2	0	2	1	2	0	0	2	1	0	2	0
2318	57	1	0	0	9	9	1	1	0	2	0	0	1	0	1	1	2	2	0	1	1	0	2	0	0	1	0	0	0	0	1	1	2	0	1	1	0	0	0	1	2	2	2	0	1	2	0	1	1
2319	51	1	0	0	Middelbaar onderwijs	MBO	1	0	0	1	1	0	2	0	1	0	2	0	0	2	0	0	1	1	0	0	1	0	0	0	1	2	1	0	2	0	0	2	0	1	1	0	0	0	2	0	0	2	0
2321	53	2	9	9	9	9	#NULL!	#NULL!	#NULL!	#NULL!	#NULL!	#NULL!	#NULL!	#NULL!	#NULL!	#NULL!	#NULL!	#NULL!	#NULL!	#NULL!	#NULL!	#NULL!	#NULL!	#NULL!	#NULL!	#NULL!	#NULL!	#NULL!	#NULL!	#NULL!	#NULL!	2	0	0	2	0	0	2	0	2	0	2	0	0	2	0	0	2	0
2323	52	2	9	9	9	9	#NULL!	#NULL!	#NULL!	#NULL!	#NULL!	#NULL!	#NULL!	#NULL!	#NULL!	#NULL!	#NULL!	#NULL!	#NULL!	#NULL!	#NULL!	#NULL!	#NULL!	#NULL!	#NULL!	#NULL!	#NULL!	#NULL!	#NULL!	#NULL!	#NULL!	2	0	0	2	0	0	0	0	0	0	2	0	0	2	1	0	1	0
2330	63	1	0	0	LBO	LBO	2	1	0	2	0	0	2	0	2	1	2	0	0	2	1	0	2	0	0	1	1	0	0	0	1	2	1	0	2	0	0	2	0	2	1	2	0	0	2	1	0	2	0
2332	80	2	0	0	LBO	MBO	2	0	0	2	0	0	2	0	2	1	2	0	0	2	1	0	2	0	0	1	1	0	0	0	1	2	0	0	2	0	0	1	0	1	0	2	0	0	2	1	0	2	0
2335	82	2	0	0	HBO	HBO	2	0	0	1	0	1	2	0	2	1	2	0	0	2	0	0	2	0	0	2	2	0	0	0	2	2	0	0	2	0	0	2	0	2	0	2	0	0	2	0	0	2	0
2369	75	1	0	0	HBO	HBO	1	0	0	1	1	0	1	0	2	0	2	0	0	1	0	0	1	0	0	1	2	0	0	0	2	1	0	0	1	0	1	2	0	2	0	2	0	0	2	0	0	2	0
2381	88	1	0	0	Middelbaar onderwijs	Middelbaar onderwijs	1	0	0	1	0	0	2	0	1	0	2	0	0	2	0	1	2	1	0	1	1	0	0	0	1	2	0	0	2	0	0	0	0	1	0	2	0	0	2	0	0	2	0
2399	90	1	0	0	MBO	HBO	2	0	0	2	0	1	2	0	1	0	2	0	0	2	0	1	2	0	0	2	2	0	0	0	2	1	0	0	2	0	2	2	0	1	0	1	0	0	2	0	0	2	0
2400	99	2	0	0	HBO	Middelbaar onderwijs	1	0	1	1	1	0	2	0	1	0	2	0	0	2	1	1	2	0	0	1	2	0	0	0	2	2	0	0	2	0	0	2	0	2	0	2	0	0	2	0	0	2	0
2401	99	2	0	0	MBO	MBO	2	1	0	2	0	0	2	1	2	1	2	0	0	2	1	1	2	0	0	2	0	2	0	0	0	2	0	0	2	0	0	0	0	1	0	2	0	0	2	1	0	2	0
2404	61	2	0	0	HBO	HBO	1	1	0	1	0	0	2	0	2	1	1	0	0	2	1	0	1	0	0	1	1	0	0	0	1	2	0	0	1	0	0	2	0	2	1	2	0	0	2	1	0	2	0
2411	101	1	0	0	MBO	MBO	2	0	0	2	2	2	2	0	2	0	2	0	1	2	0	1	2	0	0	1	2	0	0	0	2	2	0	0	2	0	0	2	0	2	0	2	0	0	2	1	0	2	0
2413	60	1	0	0	LBO	MBO	2	1	0	2	1	1	2	0	1	0	2	1	0	2	2	0	2	0	1	2	1	0	1	0	1	2	0	0	2	0	0	0	0	2	1	2	0	0	2	1	0	2	0
2415	66	1	0	0	MBO	MBO	0	2	0	1	1	0	1	0	2	2	1	0	1	2	2	2	2	0	0	2	0	0	0	0	0	2	1	0	2	0	0	2	0	1	0	2	0	0	2	1	0	2	0
2416	69	2	0	0	LBO	LBO	#NULL!	#NULL!	#NULL!	#NULL!	#NULL!	#NULL!	#NULL!	#NULL!	#NULL!	#NULL!	#NULL!	#NULL!	#NULL!	#NULL!	#NULL!	#NULL!	#NULL!	#NULL!	#NULL!	#NULL!	#NULL!	#NULL!	#NULL!	#NULL!	#NULL!	2	1	0	2	0	0	2	0	2	1	2	0	0	2	0	0	2	0
2433	95	2	0	0	HBO	HBO	2	0	1	2	0	0	2	1	2	0	2	0	0	2	0	1	2	0	0	2	2	0	0	0	2	2	0	0	2	0	0	2	0	2	0	2	0	0	2	0	0	2	0
2438	71	2	0	0	WO	MBO	2	0	2	2	1	0	2	1	2	1	2	0	0	2	1	0	2	0	0	2	2	0	0	0	2	2	0	0	2	0	0	2	0	2	0	2	0	0	2	0	0	2	0
2522	105	2	0	0	MBO	MBO	1	0	0	2	0	0	1	0	1	0	2	0	0	2	0	0	2	0	0	1	1	0	0	0	1	2	0	0	2	0	0	2	0	2	0	2	0	0	2	0	0	2	0
2525	97	1	0	0	HBO	HBO	2	1	0	2	0	1	2	0	2	0	2	0	0	2	0	0	2	0	0	1	2	0	0	0	2	2	0	0	2	0	2	2	0	2	0	2	0	0	2	0	0	2	0
2531	112	2	0	0	MBO	MBO	2	0	0	2	0	0	2	0	2	0	2	0	0	1	0	0	2	0	0	1	2	0	0	0	2	2	0	0	1	0	0	0	0	1	0	2	0	0	2	0	0	2	0
2532	105	2	0	0	LTS	Middelbaar onderwijs	2	1	1	2	0	0	2	1	1	1	1	0	1	2	0	1	2	0	0	2	2	2	0	0	2	2	0	0	2	0	0	2	0	2	0	2	0	0	2	0	0	2	0
2533	114	1	0	0	LBO	MBO	1	2	0	2	1	0	1	0	2	2	2	0	0	2	2	0	2	0	1	2	0	0	0	0	1	1	0	0	2	1	1	2	0	1	0	2	0	0	0	0	0	1	0
2535	111	2	0	0	MBO	MBO	2	0	0	2	0	0	0	0	2	0	2	0	0	2	1	1	2	0	0	2	1	0	0	0	2	2	0	0	2	0	0	2	0	2	1	2	0	0	2	0	0	2	0
2539	122	1	0	0	LBO	MBO	2	1	0	2	1	0	1	0	1	0	2	0	0	2	1	1	2	1	1	2	1	0	0	0	2	2	1	0	2	0	0	2	0	2	0	2	0	0	2	1	0	2	0
2540	125	2	0	0	LBO	LBO	1	0	0	1	0	2	2	1	1	0	2	0	0	2	1	2	2	0	0	2	1	0	1	0	1	1	0	0	0	0	1	0	0	0	0	2	0	0	2	0	0	2	0
2560	77	2	0	0	HBO	MBO	1	2	0	2	1	0	1	0	1	2	1	0	0	1	1	0	1	0	0	1	1	0	1	0	2	2	0	0	2	0	1	2	0	2	0	1	0	0	2	0	0	2	0
2670	75	1	0	0	LBO	MBO	1	0	0	2	0	0	2	0	2	0	2	0	0	2	0	0	2	0	0	1	1	0	0	0	2	2	1	0	2	0	0	2	0	2	0	2	0	0	2	0	0	2	0
2671	78	2	0	0	LBO	LBO	2	2	0	2	0	0	2	0	2	2	2	0	0	2	2	0	2	0	0	2	1	0	0	0	1	2	0	0	2	0	0	2	0	2	0	2	0	0	2	1	0	2	0
2672	72	1	9	9	9	9	#NULL!	#NULL!	#NULL!	#NULL!	#NULL!	#NULL!	#NULL!	#NULL!	#NULL!	#NULL!	#NULL!	#NULL!	#NULL!	#NULL!	#NULL!	#NULL!	#NULL!	#NULL!	#NULL!	#NULL!	#NULL!	#NULL!	#NULL!	#NULL!	#NULL!	2	0	0	2	0	0	2	0	2	0	2	0	0	2	0	0	2	0
2673	74	1	0	0	MBO	MBO	1	2	0	2	0	0	2	0	2	1	2	0	0	2	2	0	2	0	0	1	1	0	0	0	1	2	0	0	2	0	0	2	0	2	0	2	0	0	2	1	0	2	1
2682	73	1	9	9	9	9	#NULL!	#NULL!	#NULL!	#NULL!	#NULL!	#NULL!	#NULL!	#NULL!	#NULL!	#NULL!	#NULL!	#NULL!	#NULL!	#NULL!	#NULL!	#NULL!	#NULL!	#NULL!	#NULL!	#NULL!	#NULL!	#NULL!	#NULL!	#NULL!	#NULL!	1	1	0	2	1	1	1	0	2	1	0	1	0	1	1	0	2	0
2686	93	2	0	0	MBO	MBO	2	1	1	2	0	2	2	0	2	1	2	0	0	2	0	1	2	0	0	2	2	0	0	0	2	2	0	0	2	0	0	2	0	2	0	2	0	0	2	1	0	2	0
2690	87	2	0	0	MBO	LBO	2	0	0	2	0	0	2	0	2	0	2	0	0	2	0	0	2	0	0	1	2	0	0	0	2	2	0	0	2	0	0	2	0	2	0	2	0	0	2	0	0	2	0
2691	88	1	0	0	MBO	HBO	2	0	1	1	0	0	1	0	1	0	2	1	0	2	0	0	2	1	0	1	1	0	0	0	2	1	0	0	1	0	2	1	0	1	0	2	1	0	1	0	0	1	0
2692	101	2	0	0	Middelbaar onderwijs	MBO	2	0	1	1	0	1	2	1	2	0	2	0	0	2	1	1	2	0	0	2	1	0	1	0	2	2	0	0	2	0	0	2	0	2	0	2	0	0	2	1	0	2	0
2695	96	2	0	0	MBO	LBO	1	0	1	2	0	0	1	0	1	0	2	0	0	2	1	1	2	0	1	0	1	0	0	0	2	2	0	0	1	0	0	2	0	1	0	2	0	0	2	1	0	2	0
2697	119	2	9	9	9	9	2	0	1	2	0	0	2	0	2	1	2	0	0	2	0	1	2	0	0	2	2	0	0	0	2	2	0	0	2	0	0	2	0	2	0	1	0	0	2	0	0	2	0
2699	111	1	0	0	LBO	MBO	2	0	0	2	1	0	2	1	2	0	2	1	1	1	1	0	2	0	1	2	2	0	0	0	1	1	2	0	1	1	0	1	0	2	2	2	1	0	1	2	0	1	1
2700	115	2	0	0	MBO	MBO	1	0	0	1	0	0	2	0	2	1	2	0	0	2	2	1	2	0	1	2	1	0	0	1	1	2	2	0	2	0	0	2	0	2	2	2	0	0	2	2	0	2	0
2703	48	2	0	0	MBO	MBO	1	0	1	1	1	0	1	0	2	0	2	0	0	2	0	0	2	0	0	1	1	0	0	0	1	2	0	0	2	0	1	2	0	2	0	1	0	0	2	1	0	2	0
2704	58	2	9	9	9	9	#NULL!	#NULL!	#NULL!	#NULL!	#NULL!	#NULL!	#NULL!	#NULL!	#NULL!	#NULL!	#NULL!	#NULL!	#NULL!	#NULL!	#NULL!	#NULL!	#NULL!	#NULL!	#NULL!	#NULL!	#NULL!	#NULL!	#NULL!	#NULL!	#NULL!	1	0	0	1	0	0	2	0	1	0	1	0	0	2	1	0	2	0
2705	60	2	0	0	MBO	LBO	2	2	0	2	0	0	2	0	2	1	2	0	0	2	2	1	2	0	0	2	2	0	0	0	1	2	0	0	2	0	0	2	0	2	0	2	0	0	2	0	0	2	0
2706	62	1	0	0	MBO	Middelbaar onderwijs	1	2	0	1	1	0	1	0	1	2	1	0	0	2	1	0	1	1	0	0	1	1	0	0	1	1	1	0	2	0	0	1	0	2	0	2	1	0	2	1	0	2	0
2707	60	2	0	0	MBO	MBO	1	2	0	1	1	0	1	0	2	1	2	0	0	2	1	0	2	1	0	1	1	0	0	0	1	2	0	0	2	0	0	2	0	2	0	1	0	0	2	1	0	2	0
2709	63	2	Turks	Turkije	MBO	Basisschool	2	0	0	2	1	1	1	0	1	0	2	0	1	1	1	1	2	0	1	1	1	0	1	1	2	1	0	0	1	0	0	2	0	1	0	0	0	0	1	0	0	2	0
2735	81	1	0	Joegoslavie	Middelbaar onderwijs	LBO	1	0	0	1	1	1	2	1	1	0	2	0	0	2	1	0	2	0	0	1	1	2	0	2	2	2	0	0	2	0	0	2	0	2	0	2	0	0	2	0	0	2	0
2736	77	1	0	0	MBO	MBO	1	0	0	2	1	0	1	0	1	1	2	1	0	1	1	0	2	1	1	1	1	0	0	0	1	2	1	0	2	0	0	0	0	2	1	2	0	0	2	0	0	2	0
2775	94	1	0	0	MBO	MBO	1	1	0	2	0	0	2	0	1	1	2	0	0	2	1	1	2	0	0	1	1	0	0	0	1	1	2	0	1	1	0	2	0	1	2	2	0	0	2	1	0	1	0
2782	101	2	9	9	9	9	#NULL!	#NULL!	#NULL!	#NULL!	#NULL!	#NULL!	#NULL!	#NULL!	#NULL!	#NULL!	#NULL!	#NULL!	#NULL!	#NULL!	#NULL!	#NULL!	#NULL!	#NULL!	#NULL!	#NULL!	#NULL!	#NULL!	#NULL!	#NULL!	#NULL!	1	0	0	1	0	0	1	0	1	1	1	2	0	0	1	0	2	2
2783	107	2	0	0	MBO	LBO	2	1	1	2	0	2	1	2	1	2	2	0	1	2	0	0	1	0	0	1	0	0	0	0	2	2	0	0	2	0	0	2	0	2	0	2	0	0	2	0	0	2	0
2785	117	2	0	0	MBO	Middelbaar onderwijs	2	0	0	2	0	0	2	0	2	0	2	0	0	2	1	0	2	0	0	2	2	0	0	0	2	2	0	0	2	0	0	2	0	2	0	2	0	0	2	0	0	2	0
2829	58	1	0	0	MBO	MBO	1	1	0	2	1	0	1	0	2	1	1	0	0	2	2	1	2	0	0	2	1	0	0	1	2	2	2	0	2	0	0	2	0	1	1	2	0	0	2	1	0	2	0
2830	59	2	0	0	MBO	MBO	1	1	0	2	1	1	1	0	2	1	2	0	0	2	1	1	2	0	0	1	1	2	0	0	1	1	0	0	1	0	0	0	0	1	2	0	0	0	1	1	0	1	0
2831	61	1	0	0	MBO	MBO	2	0	2	2	1	0	2	1	1	0	2	0	0	2	0	1	2	0	0	0	1	0	0	1	2	2	0	0	2	0	0	2	0	2	0	1	0	0	2	0	0	1	0
2832	75	1	0	0	Middelbaar onderwijs	Middelbaar onderwijs	1	1	0	2	0	0	1	0	1	0	2	0	0	2	1	0	2	0	0	1	2	0	0	0	1	2	0	0	0	0	0	2	0	2	0	2	1	0	2	0	0	2	0
2833	93	1	0	0	Basisschool	Middelbaar onderwijs	1	2	0	2	0	0	2	0	0	2	2	#NULL!	0	1	2	0	2	0	1	1	0	0	0	0	0	0	2	0	1	0	0	1	0	1	2	0	1	0	0	2	0	1	0
2838	84	1	0	0	MBO	MBO	2	0	0	2	0	0	0	0	2	0	2	0	0	2	1	1	2	0	0	2	2	0	1	0	1	2	0	0	2	0	0	2	0	2	0	1	0	0	2	1	0	2	0
2839	64	2	0	0	Bassisschool	Basisschool	2	1	0	2	0	0	2	0	2	1	2	0	0	2	1	0	2	0	0	2	1	0	0	0	1	2	1	0	2	0	0	2	0	2	1	2	0	0	2	1	0	2	0
2843	110	2	0	0	MBO	MBO	2	0	0	2	0	0	2	0	1	0	2	0	0	2	0	0	2	0	0	2	2	0	0	0	2	2	0	0	2	0	0	2	0	2	0	1	0	0	1	0	0	1	0
1784	68	2	0	0	HBO	MBO	2	0	1	2	1	0	2	0	2	0	2	0	0	2	0	1	2	0	0	2	2	0	0	0	2	#NULL!	#NULL!	#NULL!	#NULL!	#NULL!	#NULL!	#NULL!	#NULL!	#NULL!	#NULL!	#NULL!	#NULL!	#NULL!	#NULL!	#NULL!	#NULL!	#NULL!	#NULL!
1818	96	2	0	0	LBO	MBO	2	0	0	2	0	0	2	0	2	0	2	0	0	2	0	0	2	0	0	1	2	0	0	0	2	#NULL!	#NULL!	#NULL!	#NULL!	#NULL!	#NULL!	#NULL!	#NULL!	#NULL!	#NULL!	#NULL!	#NULL!	#NULL!	#NULL!	#NULL!	#NULL!	#NULL!	#NULL!
1834	116	2	0	0	HBO	MBO	2	1	0	1	0	0	2	0	2	0	1	0	0	2	1	0	2	0	0	2	1	0	0	0	1	#NULL!	#NULL!	#NULL!	#NULL!	#NULL!	#NULL!	#NULL!	#NULL!	#NULL!	#NULL!	#NULL!	#NULL!	#NULL!	#NULL!	#NULL!	#NULL!	#NULL!	#NULL!
1938	98	1	0	0	MBO	MBO	1	1	0	1	0	0	1	0	2	1	1	0	0	2	1	1	0	0	0	2	1	0	0	0	1	#NULL!	#NULL!	#NULL!	#NULL!	#NULL!	#NULL!	#NULL!	#NULL!	#NULL!	#NULL!	#NULL!	#NULL!	#NULL!	#NULL!	#NULL!	#NULL!	#NULL!	#NULL!
1963	64	1	0	0	LBO	LBO	1	0	0	2	0	0	2	0	2	0	2	0	0	2	0	0	2	0	0	2	2	0	0	0	2	#NULL!	#NULL!	#NULL!	#NULL!	#NULL!	#NULL!	#NULL!	#NULL!	#NULL!	#NULL!	#NULL!	#NULL!	#NULL!	#NULL!	#NULL!	#NULL!	#NULL!	#NULL!
1966	68	1	0	0	MBO	HBO	1	1	0	1	1	1	2	0	2	1	1	0	0	2	1	0	1	0	0	0	0	0	0	0	0	#NULL!	#NULL!	#NULL!	#NULL!	#NULL!	#NULL!	#NULL!	#NULL!	#NULL!	#NULL!	#NULL!	#NULL!	#NULL!	#NULL!	#NULL!	#NULL!	#NULL!	#NULL!
1967	63	2	0	0	Middelbaar onderwijs	MBO	2	0	0	2	1	0	2	0	2	0	2	0	0	2	0	0	2	0	0	2	2	0	0	0	2	#NULL!	#NULL!	#NULL!	#NULL!	#NULL!	#NULL!	#NULL!	#NULL!	#NULL!	#NULL!	#NULL!	#NULL!	#NULL!	#NULL!	#NULL!	#NULL!	#NULL!	#NULL!
[truncated: 77 more columns]
